# Supplementary material for: Home range size, vegetation density, and season influences prey use by coyotes (Canis latrans)
Source: PLoS One. 2018 Oct 10;13(10):e0203703. doi: 10.1371/journal.pone.0203703 (PMC6179196; doi:10.1371/journal.pone.0203703)
Supplement: S1 Dataset — (CSV) [file pone.0203703.s001.csv]

Pack	SRA	HR	Small Mammal	Lagomorph	Whitetail	Biomass	Wet	Ag	HW	MX	PI	ES	Rd	Prin1	Prin2	Prin3
Benett	1	15330600	8486100	5138100	5138100	87.774452	333900	1061100	570600	2883600	6444000	3058200	842400	0.335139874	-1.260746421	-0.961947189
Butcher Pen	1	15079500	6639300	5673600	9495900	56	1342800	101700	1134900	0	7045200	3410100	747000	0.228259118	0.013940241	-0.487782407
Childs	0	25176600	14507100	13932000	16369200	67.63549	5040900	4351500	1000800	0	8990100	4918500	707400	4.192189625	3.241126708	-1.276399685
Clayton Creek	1	14072400	4811400	2110500	6696000	92.57029	139500	470700	173700	1088100	9207900	2297700	687600	-0.469672964	-1.554108406	-1.89720456
Dunn	0	9061200	3280500	2792700	4849200	39.384933	721800	2565900	137700	0	3418200	990000	380700	-1.982604747	1.223624894	0.078776239
Fairview	0	13458600	6779700	5833800	7019100	35.665695	2825100	5055300	275400	0	3138300	1744200	378900	-0.35538949	3.258083053	0.202684441
Fallaw	1	5373900	1852200	1125000	3213900	54.198269	171900	1820700	0	556200	1566000	913500	315900	-2.80870072	0.24217245	-0.021211457
Golden Johnson	1	39177900	28729800	16351200	27945900	73.076508	681300	6013800	2568600	10960200	8815500	7234200	2405700	9.343723033	-0.220801575	1.749521529
Grant	0	10655100	4894200	5067000	7458300	82.45414	378900	360900	5276700	0	498600	1945800	2108700	-0.336480215	-2.005469898	3.404004136
Hwy 17	1	16197300	7045200	5376600	10763100	71.259712	662400	647100	750600	0	7191000	4293900	1078200	0.815519426	-0.656370417	-0.711393066
Hwy 82	0	11538000	6101100	5680800	7568100	83.656807	2692800	1682100	252900	0	4597200	1621800	420300	-0.506636018	0.739383453	-1.34998
Kitchens	1	8135100	3156300	2994300	5090400	67.249825	440100	1920600	130500	0	3348900	1724400	297900	-1.809638882	0.154232659	-0.578320797
Millway	1	20486700	10601100	5300100	11649600	87.536087	542700	1653300	612000	3644100	9413100	3653100	936900	1.887542384	-1.105139818	-1.297312917
Mosley	1	7854300	5486400	2925000	5253300	91.602165	113400	1236600	350100	2009700	2231100	1327500	558000	-1.498630665	-1.184590761	-0.556546476
Mt. Calvary	1	10581300	3790800	2646900	7299900	55.376869	970200	2475900	1652400	0	3144600	1926900	196200	-1.366883379	0.759988899	0.49177022
Mt. Zion Church	1	16708500	9061200	5256900	10183500	92.829277	284400	839700	729900	3537900	5505300	3069900	987300	0.901225432	-1.604740068	-0.722161809
Old Plank Rd	1	14517000	7726500	4040100	7798500	39.064072	1377900	4745700	1546200	0	3170700	2277900	1042200	-0.021017833	1.881007562	1.436155292
Old Salem Cemetery	0	5685300	2292300	2099700	3230100	63.802868	232200	742500	3086100	0	11700	1319400	227700	-2.653726374	-0.547372648	1.606983872
Owens	1	18003600	12605400	8978400	12671100	88.8741	695700	1170000	937800	5592600	4341600	4313700	702900	2.15191172	-1.138739709	-0.472161119
Parker Hill	0	14922000	9129600	8010000	9815400	53.89259	3265200	3397500	1046700	0	4311000	2385000	371700	0.59005681	2.419292666	-0.165894408
Pines Grove	0	6700500	1323000	1630800	2190600	85.569603	473400	82800	377100	0	5304600	438300	1800	-2.745308291	-0.910055179	-1.486036943
Raburn	1	11616300	4025700	3938400	8498700	70.718887	477900	981000	920700	0	6988500	1419300	752400	-0.796403724	-0.496891347	-0.613261332
Saluda	1	7074000	5298300	2380500	4068000	50.533829	191700	2399400	603000	747900	831600	1424700	769500	-1.908374718	0.339344326	0.858372345
Soap Creek	1	7598700	6004800	2500200	4796100	46.982063	37800	2413800	364500	1950300	684000	1143000	672300	-1.817963195	0.334183323	0.836989544
Steeple	1	7521300	4796100	2140200	3719700	32.739506	162000	1233900	2265300	11700	1533600	1178100	1049400	-2.060941663	0.16378773	2.088071872
Upshaw	0	11125800	5933700	5491800	6983100	59.210873	2182500	3206700	67500	0	3612600	1453500	594900	-0.678437281	1.626381263	-0.440762615
Wells	1	10966500	8029800	5105700	7852500	76.979721	232200	1264500	655200	3351600	2444400	2066400	828900	-0.326759799	-0.918035643	0.055686567
Willford	1	12898800	3980700	3138300	9233100	74.24704	1477800	119700	215100	8274600	154800	1305000	1347300	-0.367495197	-1.400395595	0.284618468
Zion Chapel	1	24376500	14643000	7793100	15369300	76.417084	576900	1805400	690300	3756600	9495900	5326200	2668500	4.065497736	-1.393091741	-0.055257745
