# Supplementary material for: Home range size, vegetation density, and season influences prey use by coyotes (Canis latrans)
Source: PLoS One. 2018 Oct 10;13(10):e0203703. doi: 10.1371/journal.pone.0203703 (PMC6179196; doi:10.1371/journal.pone.0203703)
Supplement: S2 Dataset — (CSV) [file pone.0203703.s002.csv]

ScatID	SRA	Pack	Month	Temp	F.Deer	F.Adult	F.Fawn	F.SM	F.Rabbit	F.Plant	F.OM	F.Other	Prin1	Prin2	Prin3	stTemp
GA106	1	Benett	August	29.4	0	0	0	0	1	0	0	0	0.335139874	-1.260746421	-0.961947189	1.12
GA112	1	Benett	August	29.4	0	0	0	1	0	1	0	0	0.335139874	-1.260746421	-0.961947189	1.12
GA117	1	Benett	August	29.4	0	0	0	1	0	1	0	0	0.335139874	-1.260746421	-0.961947189	1.12
GA122	1	Benett	August	29.4	0	0	0	1	0	0	0	0	0.335139874	-1.260746421	-0.961947189	1.12
GA123	1	Benett	August	29.4	1	1	0	0	0	0	0	1	0.335139874	-1.260746421	-0.961947189	1.12
GA124	1	Benett	August	29.4	0	0	0	0	1	0	0	0	0.335139874	-1.260746421	-0.961947189	1.12
GA130	1	Benett	August	29.4	1	0	1	0	0	0	0	0	0.335139874	-1.260746421	-0.961947189	1.12
GA131	1	Benett	August	29.4	0	0	0	1	0	0	0	1	0.335139874	-1.260746421	-0.961947189	1.12
GA140	1	Benett	August	29.4	1	1	0	0	0	0	0	0	0.335139874	-1.260746421	-0.961947189	1.12
GA142	1	Benett	August	29.4	0	0	0	0	1	0	0	0	0.335139874	-1.260746421	-0.961947189	1.12
GA143	1	Benett	August	29.4	0	0	0	0	0	1	0	0	0.335139874	-1.260746421	-0.961947189	1.12
GA144	1	Benett	August	29.4	0	0	0	1	0	0	0	0	0.335139874	-1.260746421	-0.961947189	1.12
GA167	1	Benett	June	28.9	0	0	0	1	0	0	0	0	0.335139874	-1.260746421	-0.961947189	1.053333333
GA210	1	Benett	June	28.9	1	0	1	0	0	0	0	0	0.335139874	-1.260746421	-0.961947189	1.053333333
GA219	1	Benett	June	28.9	0	0	0	0	0	1	0	0	0.335139874	-1.260746421	-0.961947189	1.053333333
GA242	1	Benett	June	28.9	1	0	1	0	0	0	0	0	0.335139874	-1.260746421	-0.961947189	1.053333333
GA255	1	Benett	June	28.9	1	0	1	0	0	0	0	0	0.335139874	-1.260746421	-0.961947189	1.053333333
GA272	1	Benett	June	28.9	1	0	1	1	0	0	0	0	0.335139874	-1.260746421	-0.961947189	1.053333333
GA276	1	Benett	June	28.9	1	1	0	0	0	0	0	1	0.335139874	-1.260746421	-0.961947189	1.053333333
GA009	1	Butcher Pen	October	21.7	1	1	0	0	0	1	0	0	0.228259118	0.013940241	-0.487782407	0.093333333
GA021	1	Butcher Pen	September	26.7	0	0	0	0	1	1	0	0	0.228259118	0.013940241	-0.487782407	0.76
GA028	1	Butcher Pen	September	26.7	1	0	1	0	0	1	0	0	0.228259118	0.013940241	-0.487782407	0.76
GA036	1	Butcher Pen	September	26.7	0	0	0	0	0	1	0	1	0.228259118	0.013940241	-0.487782407	0.76
GA038	1	Butcher Pen	September	26.7	0	0	0	0	0	1	0	0	0.228259118	0.013940241	-0.487782407	0.76
GA048	1	Butcher Pen	October	21.7	1	1	0	0	0	1	0	0	0.228259118	0.013940241	-0.487782407	0.093333333
GA050	1	Butcher Pen	October	21.7	0	0	0	1	0	1	0	0	0.228259118	0.013940241	-0.487782407	0.093333333
GA053	1	Butcher Pen	December	11.1	0	0	0	0	0	1	0	0	0.228259118	0.013940241	-0.487782407	-1.32
GA054	1	Butcher Pen	December	11.1	0	0	0	1	0	0	0	0	0.228259118	0.013940241	-0.487782407	-1.32
GA055	1	Butcher Pen	December	11.1	0	0	0	0	0	1	0	0	0.228259118	0.013940241	-0.487782407	-1.32
GA057	1	Butcher Pen	December	11.1	0	0	0	0	0	1	0	0	0.228259118	0.013940241	-0.487782407	-1.32
GA058	1	Butcher Pen	December	11.1	0	0	0	0	0	1	0	0	0.228259118	0.013940241	-0.487782407	-1.32
GA063	1	Butcher Pen	December	11.1	1	1	0	0	0	1	0	0	0.228259118	0.013940241	-0.487782407	-1.32
GA066	1	Butcher Pen	August	29.4	0	0	0	1	0	0	0	0	0.228259118	0.013940241	-0.487782407	1.12
GA100	1	Butcher Pen	August	29.4	1	1	0	0	0	1	0	1	0.228259118	0.013940241	-0.487782407	1.12
GA102	1	Butcher Pen	August	29.4	0	0	0	1	0	0	0	0	0.228259118	0.013940241	-0.487782407	1.12
GA103	1	Butcher Pen	August	29.4	1	0	1	0	0	0	0	0	0.228259118	0.013940241	-0.487782407	1.12
GA151	1	Butcher Pen	January	7.8	0	0	0	1	0	0	0	0	0.228259118	0.013940241	-0.487782407	-1.76
GA153	1	Butcher Pen	January	7.8	0	0	0	1	1	0	0	0	0.228259118	0.013940241	-0.487782407	-1.76
GA154	1	Butcher Pen	January	7.8	0	0	0	0	0	1	0	1	0.228259118	0.013940241	-0.487782407	-1.76
GA156	1	Butcher Pen	January	7.8	1	1	0	0	0	0	0	0	0.228259118	0.013940241	-0.487782407	-1.76
GA157	1	Butcher Pen	June	28.9	0	0	0	1	0	0	0	0	0.228259118	0.013940241	-0.487782407	1.053333333
GA160	1	Butcher Pen	January	7.8	1	1	0	0	0	1	0	0	0.228259118	0.013940241	-0.487782407	-1.76
GA161	1	Butcher Pen	June	28.9	1	1	0	0	0	0	0	0	0.228259118	0.013940241	-0.487782407	1.053333333
GA165	1	Butcher Pen	January	7.8	0	0	0	0	1	1	0	0	0.228259118	0.013940241	-0.487782407	-1.76
GA169	1	Butcher Pen	June	28.9	1	1	0	0	0	0	0	0	0.228259118	0.013940241	-0.487782407	1.053333333
GA173	1	Butcher Pen	July	30.6	0	0	0	0	1	0	0	0	0.228259118	0.013940241	-0.487782407	1.28
GA175	1	Butcher Pen	July	30.6	1	0	1	0	0	0	0	0	0.228259118	0.013940241	-0.487782407	1.28
GA183	1	Butcher Pen	January	7.8	1	1	0	0	0	0	0	0	0.228259118	0.013940241	-0.487782407	-1.76
GA186	1	Butcher Pen	June	28.9	0	0	0	1	1	0	0	0	0.228259118	0.013940241	-0.487782407	1.053333333
GA191	1	Butcher Pen	June	28.9	1	1	0	1	0	0	0	0	0.228259118	0.013940241	-0.487782407	1.053333333
GA193	1	Butcher Pen	January	7.8	0	0	0	0	0	1	0	0	0.228259118	0.013940241	-0.487782407	-1.76
GA195	1	Butcher Pen	July	30.6	1	0	1	0	0	0	0	0	0.228259118	0.013940241	-0.487782407	1.28
GA198	1	Butcher Pen	June	28.9	1	0	1	1	0	0	0	0	0.228259118	0.013940241	-0.487782407	1.053333333
GA201	1	Butcher Pen	January	7.8	0	0	0	0	0	1	0	0	0.228259118	0.013940241	-0.487782407	-1.76
GA213	1	Butcher Pen	May	23.3	0	0	0	1	0	0	0	0	0.228259118	0.013940241	-0.487782407	0.306666667
GA216	1	Butcher Pen	May	23.3	0	0	0	1	0	0	0	0	0.228259118	0.013940241	-0.487782407	0.306666667
GA220	1	Butcher Pen	June	28.9	0	0	0	0	1	0	0	0	0.228259118	0.013940241	-0.487782407	1.053333333
GA222	1	Butcher Pen	May	23.3	1	0	1	0	0	0	0	0	0.228259118	0.013940241	-0.487782407	0.306666667
GA234	1	Butcher Pen	June	28.9	1	0	1	0	0	0	0	0	0.228259118	0.013940241	-0.487782407	1.053333333
GA240	1	Butcher Pen	June	28.9	0	0	0	0	1	0	0	0	0.228259118	0.013940241	-0.487782407	1.053333333
GA245	1	Butcher Pen	May	23.3	1	0	1	0	0	1	0	0	0.228259118	0.013940241	-0.487782407	0.306666667
GA262	1	Butcher Pen	June	28.9	1	1	0	0	0	1	0	0	0.228259118	0.013940241	-0.487782407	1.053333333
GA274	1	Butcher Pen	June	28.9	1	0	1	0	0	1	0	0	0.228259118	0.013940241	-0.487782407	1.053333333
GA288	1	Butcher Pen	May	23.3	1	0	1	0	0	1	0	0	0.228259118	0.013940241	-0.487782407	0.306666667
GA310	1	Butcher Pen	June	28.9	1	1	0	0	0	0	0	0	0.228259118	0.013940241	-0.487782407	1.053333333
GA316	1	Butcher Pen	April	20	0	0	0	1	0	0	0	0	0.228259118	0.013940241	-0.487782407	-0.133333333
GA331	1	Butcher Pen	May	23.3	0	0	0	1	0	0	0	0	0.228259118	0.013940241	-0.487782407	0.306666667
GA335	1	Butcher Pen	April	20	1	1	0	0	0	0	0	1	0.228259118	0.013940241	-0.487782407	-0.133333333
GA418	1	Butcher Pen	April	20	0	0	0	0	0	0	0	1	0.228259118	0.013940241	-0.487782407	-0.133333333
AL025	0	Childs	August	27.8	0	0	0	0	0	1	0	0	4.192189625	3.241126708	-1.276399685	0.906666667
AL033	0	Childs	October	20.6	0	0	0	0	1	1	0	0	4.192189625	3.241126708	-1.276399685	-0.053333333
AL034	0	Childs	October	20.6	0	0	0	0	1	1	0	0	4.192189625	3.241126708	-1.276399685	-0.053333333
AL042	0	Childs	October	20.6	0	0	0	0	0	1	0	0	4.192189625	3.241126708	-1.276399685	-0.053333333
AL063	0	Childs	July	27.8	1	0	1	0	0	1	0	0	4.192189625	3.241126708	-1.276399685	0.906666667
AL215	0	Childs	May	22.8	0	0	0	1	0	0	0	1	4.192189625	3.241126708	-1.276399685	0.24
AL224	0	Childs	June	26.7	0	0	0	0	0	1	0	0	4.192189625	3.241126708	-1.276399685	0.76
AL241	0	Childs	February	11.7	0	0	0	1	0	0	0	0	4.192189625	3.241126708	-1.276399685	-1.24
AL259	0	Childs	February	11.7	0	0	0	1	0	0	0	0	4.192189625	3.241126708	-1.276399685	-1.24
AL267	0	Childs	February	11.7	0	0	0	1	0	0	0	0	4.192189625	3.241126708	-1.276399685	-1.24
AL304	0	Childs	February	11.7	0	0	0	1	0	0	0	0	4.192189625	3.241126708	-1.276399685	-1.24
SC004	1	Clayton Creek	December	11.1	1	1	0	0	0	1	0	0	-0.469672964	-1.554108406	-1.89720456	-1.32
SC005	1	Clayton Creek	December	11.1	0	0	0	1	0	1	0	0	-0.469672964	-1.554108406	-1.89720456	-1.32
SC006	1	Clayton Creek	November	16.1	1	1	0	0	0	0	0	0	-0.469672964	-1.554108406	-1.89720456	-0.653333333
SC007	1	Clayton Creek	December	11.1	1	1	0	0	0	0	0	0	-0.469672964	-1.554108406	-1.89720456	-1.32
SC008	1	Clayton Creek	December	11.1	0	0	0	0	1	1	0	0	-0.469672964	-1.554108406	-1.89720456	-1.32
SC017	1	Clayton Creek	December	11.1	1	1	0	0	0	1	0	0	-0.469672964	-1.554108406	-1.89720456	-1.32
SC027	1	Clayton Creek	December	11.1	1	1	0	0	0	0	0	0	-0.469672964	-1.554108406	-1.89720456	-1.32
SC028	1	Clayton Creek	December	11.1	0	0	0	0	0	1	0	0	-0.469672964	-1.554108406	-1.89720456	-1.32
SC033	1	Clayton Creek	December	11.1	0	0	0	0	1	0	0	0	-0.469672964	-1.554108406	-1.89720456	-1.32
SC035	1	Clayton Creek	December	11.1	1	1	0	0	0	1	0	0	-0.469672964	-1.554108406	-1.89720456	-1.32
SC038	1	Clayton Creek	October	21.7	0	0	0	1	0	0	0	0	-0.469672964	-1.554108406	-1.89720456	0.093333333
SC039	1	Clayton Creek	October	21.7	0	0	0	0	0	1	0	0	-0.469672964	-1.554108406	-1.89720456	0.093333333
SC040	1	Clayton Creek	November	16.1	0	0	0	0	0	1	0	0	-0.469672964	-1.554108406	-1.89720456	-0.653333333
SC042	1	Clayton Creek	November	16.1	1	1	0	0	0	0	0	0	-0.469672964	-1.554108406	-1.89720456	-0.653333333
SC050	1	Clayton Creek	October	21.7	0	0	0	0	0	1	0	0	-0.469672964	-1.554108406	-1.89720456	0.093333333
SC051	1	Clayton Creek	October	21.7	0	0	0	0	1	0	0	1	-0.469672964	-1.554108406	-1.89720456	0.093333333
SC052	1	Clayton Creek	October	21.7	0	0	0	1	0	1	0	0	-0.469672964	-1.554108406	-1.89720456	0.093333333
SC056	1	Clayton Creek	October	21.7	1	1	0	0	0	1	0	0	-0.469672964	-1.554108406	-1.89720456	0.093333333
SC066	1	Clayton Creek	November	16.1	1	1	0	0	0	1	0	0	-0.469672964	-1.554108406	-1.89720456	-0.653333333
SC080	1	Clayton Creek	November	16.1	1	1	0	0	0	0	0	0	-0.469672964	-1.554108406	-1.89720456	-0.653333333
SC083	1	Clayton Creek	October	21.7	1	1	0	0	0	1	0	0	-0.469672964	-1.554108406	-1.89720456	0.093333333
SC084	1	Clayton Creek	November	16.1	1	1	0	0	0	1	0	0	-0.469672964	-1.554108406	-1.89720456	-0.653333333
SC088	1	Clayton Creek	November	16.1	1	1	0	0	0	0	0	0	-0.469672964	-1.554108406	-1.89720456	-0.653333333
SC090	1	Clayton Creek	November	16.1	1	1	0	0	0	1	0	0	-0.469672964	-1.554108406	-1.89720456	-0.653333333
SC094	1	Clayton Creek	November	16.1	0	0	0	0	1	0	0	0	-0.469672964	-1.554108406	-1.89720456	-0.653333333
SC098	1	Clayton Creek	November	16.1	0	0	0	0	1	0	0	0	-0.469672964	-1.554108406	-1.89720456	-0.653333333
SC099	1	Clayton Creek	November	16.1	0	0	0	0	1	0	0	1	-0.469672964	-1.554108406	-1.89720456	-0.653333333
SC101	1	Clayton Creek	August	29.4	0	0	0	0	1	0	0	0	-0.469672964	-1.554108406	-1.89720456	1.12
SC102	1	Clayton Creek	August	29.4	0	0	0	1	0	0	0	0	-0.469672964	-1.554108406	-1.89720456	1.12
SC103	1	Clayton Creek	August	29.4	0	0	0	1	0	0	0	0	-0.469672964	-1.554108406	-1.89720456	1.12
SC104	1	Clayton Creek	August	29.4	0	0	0	0	1	0	0	0	-0.469672964	-1.554108406	-1.89720456	1.12
SC105	1	Clayton Creek	August	29.4	0	0	0	1	1	0	0	0	-0.469672964	-1.554108406	-1.89720456	1.12
SC108	1	Clayton Creek	August	29.4	0	0	0	1	0	0	0	1	-0.469672964	-1.554108406	-1.89720456	1.12
SC111	1	Clayton Creek	September	26.7	0	0	0	1	0	1	0	0	-0.469672964	-1.554108406	-1.89720456	0.76
SC112	1	Clayton Creek	September	26.7	0	0	0	1	0	0	0	0	-0.469672964	-1.554108406	-1.89720456	0.76
SC113	1	Clayton Creek	September	26.7	0	0	0	0	1	0	0	0	-0.469672964	-1.554108406	-1.89720456	0.76
SC116	1	Clayton Creek	August	29.4	0	0	0	0	1	0	0	0	-0.469672964	-1.554108406	-1.89720456	1.12
SC125	1	Clayton Creek	August	29.4	0	0	0	1	0	0	0	0	-0.469672964	-1.554108406	-1.89720456	1.12
SC133	1	Clayton Creek	September	26.7	1	1	0	0	0	1	0	0	-0.469672964	-1.554108406	-1.89720456	0.76
SC148	1	Clayton Creek	October	21.7	0	0	0	0	0	1	0	0	-0.469672964	-1.554108406	-1.89720456	0.093333333
SC157	1	Clayton Creek	October	21.7	0	0	0	0	1	0	0	0	-0.469672964	-1.554108406	-1.89720456	0.093333333
SC158	1	Clayton Creek	October	21.7	1	1	0	0	0	0	0	0	-0.469672964	-1.554108406	-1.89720456	0.093333333
SC161	1	Clayton Creek	June	28.9	1	1	0	0	0	0	0	0	-0.469672964	-1.554108406	-1.89720456	1.053333333
SC162	1	Clayton Creek	June	28.9	0	0	0	1	0	0	0	0	-0.469672964	-1.554108406	-1.89720456	1.053333333
SC163	1	Clayton Creek	June	28.9	0	0	0	1	0	0	0	0	-0.469672964	-1.554108406	-1.89720456	1.053333333
SC164	1	Clayton Creek	June	28.9	1	0	1	0	0	0	0	0	-0.469672964	-1.554108406	-1.89720456	1.053333333
SC169	1	Clayton Creek	July	30.6	0	0	0	0	1	0	0	0	-0.469672964	-1.554108406	-1.89720456	1.28
SC170	1	Clayton Creek	June	28.9	0	0	0	1	1	0	0	0	-0.469672964	-1.554108406	-1.89720456	1.053333333
SC171	1	Clayton Creek	June	28.9	1	0	1	0	0	0	0	0	-0.469672964	-1.554108406	-1.89720456	1.053333333
SC172	1	Clayton Creek	August	29.4	0	0	0	1	1	0	0	0	-0.469672964	-1.554108406	-1.89720456	1.12
SC173	1	Clayton Creek	August	29.4	0	0	0	1	0	0	0	0	-0.469672964	-1.554108406	-1.89720456	1.12
SC174	1	Clayton Creek	August	29.4	0	0	0	1	0	0	0	0	-0.469672964	-1.554108406	-1.89720456	1.12
SC175	1	Clayton Creek	June	28.9	0	0	0	0	1	0	0	0	-0.469672964	-1.554108406	-1.89720456	1.053333333
SC178	1	Clayton Creek	June	28.9	1	1	0	0	0	0	0	0	-0.469672964	-1.554108406	-1.89720456	1.053333333
SC181	1	Clayton Creek	June	28.9	1	0	1	0	0	0	0	0	-0.469672964	-1.554108406	-1.89720456	1.053333333
SC182	1	Clayton Creek	August	29.4	0	0	0	0	1	0	0	0	-0.469672964	-1.554108406	-1.89720456	1.12
SC183	1	Clayton Creek	August	29.4	0	0	0	0	1	0	0	0	-0.469672964	-1.554108406	-1.89720456	1.12
SC184	1	Clayton Creek	July	30.6	0	0	0	1	0	0	0	0	-0.469672964	-1.554108406	-1.89720456	1.28
SC186	1	Clayton Creek	August	29.4	0	0	0	0	1	0	0	0	-0.469672964	-1.554108406	-1.89720456	1.12
SC197	1	Clayton Creek	August	29.4	0	0	0	0	1	0	0	0	-0.469672964	-1.554108406	-1.89720456	1.12
SC206	1	Clayton Creek	August	29.4	0	0	0	1	1	0	0	0	-0.469672964	-1.554108406	-1.89720456	1.12
SC218	1	Clayton Creek	May	23.3	1	1	0	0	0	0	0	0	-0.469672964	-1.554108406	-1.89720456	0.306666667
SC237	1	Clayton Creek	June	28.9	1	1	0	0	0	0	0	0	-0.469672964	-1.554108406	-1.89720456	1.053333333
SC238	1	Clayton Creek	June	28.9	1	1	0	0	0	0	0	0	-0.469672964	-1.554108406	-1.89720456	1.053333333
SC239	1	Clayton Creek	June	28.9	1	1	0	1	0	0	0	1	-0.469672964	-1.554108406	-1.89720456	1.053333333
SC262	1	Clayton Creek	June	28.9	0	0	0	0	1	0	0	0	-0.469672964	-1.554108406	-1.89720456	1.053333333
SC268	1	Clayton Creek	March	17.8	0	0	0	1	0	0	0	0	-0.469672964	-1.554108406	-1.89720456	-0.426666667
SC272	1	Clayton Creek	March	17.8	0	0	0	1	0	0	0	0	-0.469672964	-1.554108406	-1.89720456	-0.426666667
SC275	1	Clayton Creek	March	17.8	0	0	0	0	1	0	0	0	-0.469672964	-1.554108406	-1.89720456	-0.426666667
SC276	1	Clayton Creek	March	17.8	1	1	0	0	0	0	0	0	-0.469672964	-1.554108406	-1.89720456	-0.426666667
SC277	1	Clayton Creek	February	11.7	0	0	0	1	0	0	0	1	-0.469672964	-1.554108406	-1.89720456	-1.24
SC278	1	Clayton Creek	February	11.7	0	0	0	0	1	0	0	0	-0.469672964	-1.554108406	-1.89720456	-1.24
SC279	1	Clayton Creek	March	17.8	1	1	0	0	0	0	0	0	-0.469672964	-1.554108406	-1.89720456	-0.426666667
SC280	1	Clayton Creek	March	17.8	0	0	0	1	0	0	0	0	-0.469672964	-1.554108406	-1.89720456	-0.426666667
SC281	1	Clayton Creek	February	11.7	0	0	0	0	1	0	0	0	-0.469672964	-1.554108406	-1.89720456	-1.24
SC282	1	Clayton Creek	February	11.7	1	1	0	1	0	0	0	0	-0.469672964	-1.554108406	-1.89720456	-1.24
SC283	1	Clayton Creek	February	11.7	1	1	0	1	0	0	0	0	-0.469672964	-1.554108406	-1.89720456	-1.24
SC284	1	Clayton Creek	February	11.7	0	0	0	1	0	0	0	0	-0.469672964	-1.554108406	-1.89720456	-1.24
SC288	1	Clayton Creek	March	17.8	0	0	0	1	0	0	0	0	-0.469672964	-1.554108406	-1.89720456	-0.426666667
SC291	1	Clayton Creek	March	17.8	1	1	0	1	0	0	0	0	-0.469672964	-1.554108406	-1.89720456	-0.426666667
SC295	1	Clayton Creek	May	23.3	0	0	0	0	1	0	0	0	-0.469672964	-1.554108406	-1.89720456	0.306666667
SC305	1	Clayton Creek	May	23.3	0	0	0	0	1	0	0	0	-0.469672964	-1.554108406	-1.89720456	0.306666667
SC307	1	Clayton Creek	May	23.3	1	0	1	1	0	0	0	0	-0.469672964	-1.554108406	-1.89720456	0.306666667
SC308	1	Clayton Creek	May	23.3	1	1	0	0	1	0	0	1	-0.469672964	-1.554108406	-1.89720456	0.306666667
SC311	1	Clayton Creek	May	23.3	0	0	0	0	1	0	0	0	-0.469672964	-1.554108406	-1.89720456	0.306666667
SC312	1	Clayton Creek	May	23.3	0	0	0	1	0	0	0	0	-0.469672964	-1.554108406	-1.89720456	0.306666667
SC315	1	Clayton Creek	May	23.3	1	1	0	1	0	0	0	0	-0.469672964	-1.554108406	-1.89720456	0.306666667
SC320	1	Clayton Creek	May	23.3	0	0	0	0	1	0	0	0	-0.469672964	-1.554108406	-1.89720456	0.306666667
SC354	1	Clayton Creek	February	11.7	1	1	0	0	0	0	0	0	-0.469672964	-1.554108406	-1.89720456	-1.24
SC364	1	Clayton Creek	February	11.7	0	0	0	0	1	0	0	0	-0.469672964	-1.554108406	-1.89720456	-1.24
SC365	1	Clayton Creek	February	11.7	1	1	0	0	0	0	0	0	-0.469672964	-1.554108406	-1.89720456	-1.24
SC379	1	Clayton Creek	February	11.7	1	1	0	0	0	0	0	0	-0.469672964	-1.554108406	-1.89720456	-1.24
SC387	1	Clayton Creek	February	11.7	1	1	0	0	0	0	0	0	-0.469672964	-1.554108406	-1.89720456	-1.24
SC388	1	Clayton Creek	February	11.7	0	0	0	1	0	0	0	0	-0.469672964	-1.554108406	-1.89720456	-1.24
AL059	0	Dunn	August	27.8	0	0	0	0	0	1	0	0	-1.982604747	1.223624894	0.078776239	0.906666667
AL064	0	Dunn	June	26.7	1	1	0	0	0	0	0	1	-1.982604747	1.223624894	0.078776239	0.76
AL065	0	Dunn	June	26.7	1	1	0	0	0	1	0	0	-1.982604747	1.223624894	0.078776239	0.76
AL067	0	Dunn	June	26.7	1	1	0	0	0	0	0	0	-1.982604747	1.223624894	0.078776239	0.76
AL068	0	Dunn	June	26.7	0	0	0	0	0	1	0	1	-1.982604747	1.223624894	0.078776239	0.76
AL070	0	Dunn	July	27.8	1	1	0	1	0	0	0	0	-1.982604747	1.223624894	0.078776239	0.906666667
AL074	0	Dunn	July	27.8	0	0	0	1	0	0	0	0	-1.982604747	1.223624894	0.078776239	0.906666667
AL075	0	Dunn	July	27.8	0	0	0	1	0	0	0	0	-1.982604747	1.223624894	0.078776239	0.906666667
AL077	0	Dunn	July	27.8	0	0	0	1	0	0	0	0	-1.982604747	1.223624894	0.078776239	0.906666667
AL083	0	Dunn	July	27.8	0	0	0	1	0	0	0	0	-1.982604747	1.223624894	0.078776239	0.906666667
AL086	0	Dunn	July	27.8	0	0	0	0	1	0	0	1	-1.982604747	1.223624894	0.078776239	0.906666667
AL088	0	Dunn	July	27.8	0	0	0	1	0	0	0	0	-1.982604747	1.223624894	0.078776239	0.906666667
AL089	0	Dunn	July	27.8	1	1	0	0	0	0	0	0	-1.982604747	1.223624894	0.078776239	0.906666667
AL091	0	Dunn	July	27.8	0	0	0	0	0	1	0	0	-1.982604747	1.223624894	0.078776239	0.906666667
AL092	0	Dunn	July	27.8	0	0	0	1	0	0	0	0	-1.982604747	1.223624894	0.078776239	0.906666667
AL097	0	Dunn	July	27.8	0	0	0	1	0	0	0	0	-1.982604747	1.223624894	0.078776239	0.906666667
AL098	0	Dunn	July	27.8	0	0	0	0	1	0	0	0	-1.982604747	1.223624894	0.078776239	0.906666667
AL099	0	Dunn	July	27.8	0	0	0	1	0	0	0	0	-1.982604747	1.223624894	0.078776239	0.906666667
AL103	0	Dunn	July	27.8	0	0	0	1	0	1	0	0	-1.982604747	1.223624894	0.078776239	0.906666667
AL109	0	Dunn	July	27.8	0	0	0	1	0	0	0	0	-1.982604747	1.223624894	0.078776239	0.906666667
AL118	0	Dunn	June	26.7	0	0	0	0	0	0	0	1	-1.982604747	1.223624894	0.078776239	0.76
AL119	0	Dunn	June	26.7	0	0	0	0	1	0	0	0	-1.982604747	1.223624894	0.078776239	0.76
AL122	0	Dunn	June	26.7	0	0	0	0	0	1	0	0	-1.982604747	1.223624894	0.078776239	0.76
AL123	0	Dunn	June	26.7	0	0	0	1	0	0	0	1	-1.982604747	1.223624894	0.078776239	0.76
AL124	0	Dunn	June	26.7	1	1	0	1	0	1	0	0	-1.982604747	1.223624894	0.078776239	0.76
AL125	0	Dunn	June	26.7	0	0	0	0	1	0	0	0	-1.982604747	1.223624894	0.078776239	0.76
AL126	0	Dunn	June	26.7	0	0	0	0	1	0	0	0	-1.982604747	1.223624894	0.078776239	0.76
AL128	0	Dunn	July	27.8	0	0	0	0	1	0	0	0	-1.982604747	1.223624894	0.078776239	0.906666667
AL129	0	Dunn	June	26.7	0	0	0	1	0	0	0	0	-1.982604747	1.223624894	0.078776239	0.76
AL133	0	Dunn	June	26.7	0	0	0	1	0	0	0	0	-1.982604747	1.223624894	0.078776239	0.76
AL136	0	Dunn	June	26.7	0	0	0	0	1	0	0	0	-1.982604747	1.223624894	0.078776239	0.76
AL137	0	Dunn	June	26.7	0	0	0	1	0	1	1	1	-1.982604747	1.223624894	0.078776239	0.76
AL139	0	Dunn	June	26.7	0	0	0	0	0	1	0	0	-1.982604747	1.223624894	0.078776239	0.76
AL145	0	Dunn	June	26.7	0	0	0	1	0	0	0	1	-1.982604747	1.223624894	0.078776239	0.76
AL146	0	Dunn	June	26.7	0	0	0	1	0	0	0	0	-1.982604747	1.223624894	0.078776239	0.76
AL149	0	Dunn	June	26.7	1	1	0	0	0	1	0	0	-1.982604747	1.223624894	0.078776239	0.76
AL153	0	Dunn	June	26.7	0	0	0	0	0	1	0	0	-1.982604747	1.223624894	0.078776239	0.76
AL157	0	Dunn	June	26.7	0	0	0	0	0	1	0	0	-1.982604747	1.223624894	0.078776239	0.76
AL158	0	Dunn	June	26.7	0	0	0	1	0	1	0	0	-1.982604747	1.223624894	0.078776239	0.76
AL159	0	Dunn	June	26.7	0	0	0	1	0	0	0	1	-1.982604747	1.223624894	0.078776239	0.76
AL160	0	Dunn	June	26.7	1	1	0	0	0	1	0	0	-1.982604747	1.223624894	0.078776239	0.76
AL167	0	Dunn	June	26.7	0	0	0	0	1	0	0	0	-1.982604747	1.223624894	0.078776239	0.76
AL172	0	Dunn	June	26.7	0	0	0	1	0	0	0	0	-1.982604747	1.223624894	0.078776239	0.76
AL174	0	Dunn	June	26.7	0	0	0	0	0	1	0	0	-1.982604747	1.223624894	0.078776239	0.76
AL178	0	Dunn	June	26.7	0	0	0	1	0	0	0	0	-1.982604747	1.223624894	0.078776239	0.76
AL187	0	Dunn	June	26.7	0	0	0	1	0	0	0	0	-1.982604747	1.223624894	0.078776239	0.76
AL190	0	Dunn	June	26.7	0	0	0	1	0	0	0	0	-1.982604747	1.223624894	0.078776239	0.76
AL191	0	Dunn	February	11.7	0	0	0	1	0	0	0	0	-1.982604747	1.223624894	0.078776239	-1.24
AL193	0	Dunn	February	11.7	0	0	0	1	0	0	0	1	-1.982604747	1.223624894	0.078776239	-1.24
AL202	0	Dunn	February	11.7	0	0	0	1	0	0	0	0	-1.982604747	1.223624894	0.078776239	-1.24
AL212	0	Dunn	May	22.8	1	1	0	1	0	0	0	1	-1.982604747	1.223624894	0.078776239	0.24
AL218	0	Dunn	June	26.7	0	0	0	0	0	1	0	0	-1.982604747	1.223624894	0.078776239	0.76
AL220	0	Dunn	June	26.7	0	0	0	0	0	1	0	0	-1.982604747	1.223624894	0.078776239	0.76
AL225	0	Dunn	June	26.7	0	0	0	1	1	0	0	0	-1.982604747	1.223624894	0.078776239	0.76
AL229	0	Dunn	February	11.7	1	1	0	0	0	0	0	0	-1.982604747	1.223624894	0.078776239	-1.24
AL245	0	Dunn	February	11.7	1	1	0	0	1	0	0	0	-1.982604747	1.223624894	0.078776239	-1.24
AL248	0	Dunn	February	11.7	1	1	0	0	0	0	0	0	-1.982604747	1.223624894	0.078776239	-1.24
AL255	0	Dunn	February	11.7	1	1	0	0	0	0	0	0	-1.982604747	1.223624894	0.078776239	-1.24
AL263	0	Dunn	February	11.7	0	0	0	1	0	0	0	0	-1.982604747	1.223624894	0.078776239	-1.24
AL273	0	Dunn	February	11.7	0	0	0	1	0	0	0	0	-1.982604747	1.223624894	0.078776239	-1.24
AL276	0	Dunn	February	11.7	0	0	0	1	0	0	0	0	-1.982604747	1.223624894	0.078776239	-1.24
AL287	0	Dunn	February	11.7	0	0	0	1	0	0	0	0	-1.982604747	1.223624894	0.078776239	-1.24
AL008	0	Fairview	September	26.1	1	1	0	0	1	0	0	0	-0.35538949	3.258083053	0.202684441	0.68
AL012	0	Fairview	September	26.1	0	0	0	1	0	1	0	0	-0.35538949	3.258083053	0.202684441	0.68
AL013	0	Fairview	August	27.8	0	0	0	0	0	1	0	0	-0.35538949	3.258083053	0.202684441	0.906666667
AL015	0	Fairview	August	27.8	0	0	0	0	0	1	0	0	-0.35538949	3.258083053	0.202684441	0.906666667
AL021	0	Fairview	September	26.1	0	0	0	0	0	1	0	0	-0.35538949	3.258083053	0.202684441	0.68
AL023	0	Fairview	September	26.1	0	0	0	1	0	1	0	0	-0.35538949	3.258083053	0.202684441	0.68
AL024	0	Fairview	September	26.1	0	0	0	0	0	1	0	0	-0.35538949	3.258083053	0.202684441	0.68
AL035	0	Fairview	October	20.6	0	0	0	0	1	0	0	0	-0.35538949	3.258083053	0.202684441	-0.053333333
AL039	0	Fairview	August	27.8	1	0	1	0	0	0	0	0	-0.35538949	3.258083053	0.202684441	0.906666667
AL048	0	Fairview	October	20.6	0	0	0	0	0	1	0	0	-0.35538949	3.258083053	0.202684441	-0.053333333
AL051	0	Fairview	August	27.8	0	0	0	0	1	0	0	0	-0.35538949	3.258083053	0.202684441	0.906666667
AL055	0	Fairview	October	20.6	0	0	0	1	0	1	0	0	-0.35538949	3.258083053	0.202684441	-0.053333333
AL087	0	Fairview	July	27.8	1	1	0	0	0	1	0	1	-0.35538949	3.258083053	0.202684441	0.906666667
AL111	0	Fairview	July	27.8	1	1	0	1	0	1	0	0	-0.35538949	3.258083053	0.202684441	0.906666667
AL112	0	Fairview	July	27.8	0	0	0	0	0	1	0	0	-0.35538949	3.258083053	0.202684441	0.906666667
AL114	0	Fairview	August	27.8	1	1	0	0	0	1	0	0	-0.35538949	3.258083053	0.202684441	0.906666667
AL116	0	Fairview	August	27.8	1	0	1	0	0	0	0	0	-0.35538949	3.258083053	0.202684441	0.906666667
AL131	0	Fairview	June	26.7	0	0	0	0	1	0	0	0	-0.35538949	3.258083053	0.202684441	0.76
AL134	0	Fairview	June	26.7	0	0	0	0	0	1	0	0	-0.35538949	3.258083053	0.202684441	0.76
AL135	0	Fairview	June	26.7	0	0	0	1	0	0	0	0	-0.35538949	3.258083053	0.202684441	0.76
AL138	0	Fairview	June	26.7	1	1	0	0	0	0	1	1	-0.35538949	3.258083053	0.202684441	0.76
AL144	0	Fairview	June	26.7	0	0	0	0	0	1	0	0	-0.35538949	3.258083053	0.202684441	0.76
AL148	0	Fairview	June	26.7	0	0	0	1	0	0	0	0	-0.35538949	3.258083053	0.202684441	0.76
AL151	0	Fairview	June	26.7	0	0	0	0	0	1	0	0	-0.35538949	3.258083053	0.202684441	0.76
AL154	0	Fairview	June	26.7	0	0	0	1	0	0	0	0	-0.35538949	3.258083053	0.202684441	0.76
AL163	0	Fairview	June	26.7	0	0	0	1	0	0	0	0	-0.35538949	3.258083053	0.202684441	0.76
AL164	0	Fairview	June	26.7	1	1	0	0	0	0	0	0	-0.35538949	3.258083053	0.202684441	0.76
AL189	0	Fairview	June	26.7	0	0	0	0	0	1	0	0	-0.35538949	3.258083053	0.202684441	0.76
AL203	0	Fairview	March	17.2	0	0	0	0	1	0	0	0	-0.35538949	3.258083053	0.202684441	-0.506666667
AL233	0	Fairview	February	11.7	1	1	0	0	0	0	0	0	-0.35538949	3.258083053	0.202684441	-1.24
AL252	0	Fairview	March	17.2	1	1	0	0	0	0	0	1	-0.35538949	3.258083053	0.202684441	-0.506666667
AL253	0	Fairview	February	11.7	1	1	0	0	0	0	0	0	-0.35538949	3.258083053	0.202684441	-1.24
AL264	0	Fairview	February	11.7	0	0	0	1	0	0	0	0	-0.35538949	3.258083053	0.202684441	-1.24
AL289	0	Fairview	March	17.2	1	1	0	0	0	0	0	0	-0.35538949	3.258083053	0.202684441	-0.506666667
AL290	0	Fairview	February	11.7	1	1	0	0	0	0	0	0	-0.35538949	3.258083053	0.202684441	-1.24
AL291	0	Fairview	March	17.2	1	1	0	0	0	0	0	0	-0.35538949	3.258083053	0.202684441	-0.506666667
AL295	0	Fairview	March	17.2	0	0	0	1	0	0	0	0	-0.35538949	3.258083053	0.202684441	-0.506666667
SC229	1	Fallaw	June	28.9	0	0	0	0	0	1	0	0	-2.80870072	0.24217245	-0.021211457	1.053333333
SC245	1	Fallaw	June	28.9	1	0	1	0	0	0	0	0	-2.80870072	0.24217245	-0.021211457	1.053333333
SC246	1	Fallaw	June	28.9	1	0	1	0	0	0	0	0	-2.80870072	0.24217245	-0.021211457	1.053333333
SC259	1	Fallaw	June	28.9	0	0	0	0	0	1	0	0	-2.80870072	0.24217245	-0.021211457	1.053333333
SC296	1	Fallaw	May	23.3	1	1	0	0	0	0	0	1	-2.80870072	0.24217245	-0.021211457	0.306666667
SC302	1	Fallaw	April	20	0	0	0	0	1	0	0	0	-2.80870072	0.24217245	-0.021211457	-0.133333333
SC391	1	Fallaw	January	7.8	1	1	0	0	0	0	0	0	-2.80870072	0.24217245	-0.021211457	-1.76
SC392	1	Fallaw	January	7.8	1	1	0	0	0	0	0	0	-2.80870072	0.24217245	-0.021211457	-1.76
SC393	1	Fallaw	January	7.8	1	1	0	0	0	0	0	0	-2.80870072	0.24217245	-0.021211457	-1.76
SC394	1	Fallaw	January	7.8	1	1	0	1	0	0	0	0	-2.80870072	0.24217245	-0.021211457	-1.76
GA304	1	Golden Johnson	January	7.8	0	0	0	0	1	0	0	0	9.343723033	-0.220801575	1.749521529	-1.76
GA347	1	Golden Johnson	January	7.8	0	0	0	0	1	0	0	0	9.343723033	-0.220801575	1.749521529	-1.76
GA382	1	Golden Johnson	January	7.8	1	1	0	0	0	0	0	0	9.343723033	-0.220801575	1.749521529	-1.76
GA383	1	Golden Johnson	January	7.8	0	0	0	0	1	0	0	0	9.343723033	-0.220801575	1.749521529	-1.76
GA388	1	Golden Johnson	January	7.8	0	0	0	0	1	0	0	0	9.343723033	-0.220801575	1.749521529	-1.76
GA404	1	Golden Johnson	January	7.8	0	0	0	0	1	0	0	0	9.343723033	-0.220801575	1.749521529	-1.76
AL005	0	Grant	August	27.8	1	0	1	0	0	0	0	0	-0.336480215	-2.005469898	3.404004136	0.906666667
AL016	0	Grant	September	26.1	0	0	0	1	0	1	0	0	-0.336480215	-2.005469898	3.404004136	0.68
AL022	0	Grant	September	26.1	1	0	1	0	0	0	0	0	-0.336480215	-2.005469898	3.404004136	0.68
AL104	0	Grant	July	27.8	0	0	0	0	0	1	0	0	-0.336480215	-2.005469898	3.404004136	0.906666667
AL113	0	Grant	July	27.8	1	1	0	0	0	0	0	1	-0.336480215	-2.005469898	3.404004136	0.906666667
AL117	0	Grant	July	27.8	0	0	0	0	0	1	0	0	-0.336480215	-2.005469898	3.404004136	0.906666667
AL121	0	Grant	May	22.8	1	1	0	1	0	1	0	1	-0.336480215	-2.005469898	3.404004136	0.24
AL194	0	Grant	February	11.7	1	1	0	0	0	0	0	0	-0.336480215	-2.005469898	3.404004136	-1.24
AL195	0	Grant	March	17.2	0	0	0	0	0	0	1	1	-0.336480215	-2.005469898	3.404004136	-0.506666667
AL197	0	Grant	February	11.7	0	0	0	1	0	0	0	0	-0.336480215	-2.005469898	3.404004136	-1.24
AL199	0	Grant	February	11.7	1	1	0	0	0	0	0	0	-0.336480215	-2.005469898	3.404004136	-1.24
AL201	0	Grant	February	11.7	0	0	0	0	1	0	0	0	-0.336480215	-2.005469898	3.404004136	-1.24
AL208	0	Grant	May	22.8	1	1	0	0	0	0	0	0	-0.336480215	-2.005469898	3.404004136	0.24
AL209	0	Grant	May	22.8	1	1	0	0	0	0	0	0	-0.336480215	-2.005469898	3.404004136	0.24
AL210	0	Grant	May	22.8	1	1	0	0	0	0	0	0	-0.336480215	-2.005469898	3.404004136	0.24
AL211	0	Grant	May	22.8	1	1	0	0	0	0	0	0	-0.336480215	-2.005469898	3.404004136	0.24
AL235	0	Grant	February	11.7	0	0	0	0	1	0	0	0	-0.336480215	-2.005469898	3.404004136	-1.24
AL239	0	Grant	March	17.2	1	1	0	0	0	0	0	0	-0.336480215	-2.005469898	3.404004136	-0.506666667
AL242	0	Grant	February	11.7	1	1	0	0	0	0	0	0	-0.336480215	-2.005469898	3.404004136	-1.24
AL246	0	Grant	March	17.2	0	0	0	0	1	0	0	0	-0.336480215	-2.005469898	3.404004136	-0.506666667
AL247	0	Grant	February	11.7	1	1	0	0	0	0	0	0	-0.336480215	-2.005469898	3.404004136	-1.24
AL254	0	Grant	February	11.7	0	0	0	0	1	0	0	0	-0.336480215	-2.005469898	3.404004136	-1.24
AL279	0	Grant	February	11.7	0	0	0	0	0	0	1	1	-0.336480215	-2.005469898	3.404004136	-1.24
AL284	0	Grant	March	17.2	1	1	0	0	0	0	0	0	-0.336480215	-2.005469898	3.404004136	-0.506666667
AL285	0	Grant	February	11.7	1	1	0	0	0	0	0	0	-0.336480215	-2.005469898	3.404004136	-1.24
AL286	0	Grant	February	11.7	1	1	0	0	0	0	0	0	-0.336480215	-2.005469898	3.404004136	-1.24
AL293	0	Grant	March	17.2	1	1	0	0	0	0	0	0	-0.336480215	-2.005469898	3.404004136	-0.506666667
AL302	0	Grant	February	11.7	1	1	0	0	0	0	0	0	-0.336480215	-2.005469898	3.404004136	-1.24
AL305	0	Grant	March	17.2	0	0	0	1	0	0	0	0	-0.336480215	-2.005469898	3.404004136	-0.506666667
AL307	0	Grant	March	17.2	1	1	0	0	0	0	0	0	-0.336480215	-2.005469898	3.404004136	-0.506666667
GA002	1	Hwy 17	October	21.7	0	0	0	0	0	1	0	0	0.815519426	-0.656370417	-0.711393066	0.093333333
GA003	1	Hwy 17	October	21.7	0	0	0	0	1	0	0	0	0.815519426	-0.656370417	-0.711393066	0.093333333
GA010	1	Hwy 17	October	21.7	0	0	0	1	1	0	0	0	0.815519426	-0.656370417	-0.711393066	0.093333333
GA017	1	Hwy 17	December	11.1	0	0	0	0	0	0	1	1	0.815519426	-0.656370417	-0.711393066	-1.32
GA023	1	Hwy 17	September	26.7	1	1	0	0	0	0	0	0	0.815519426	-0.656370417	-0.711393066	0.76
GA024	1	Hwy 17	December	11.1	0	0	0	0	0	1	0	0	0.815519426	-0.656370417	-0.711393066	-1.32
GA034	1	Hwy 17	October	21.7	0	0	0	0	1	0	0	0	0.815519426	-0.656370417	-0.711393066	0.093333333
GA035	1	Hwy 17	October	21.7	1	1	0	0	0	1	0	0	0.815519426	-0.656370417	-0.711393066	0.093333333
GA037	1	Hwy 17	September	26.7	0	0	0	0	1	0	0	0	0.815519426	-0.656370417	-0.711393066	0.76
GA039	1	Hwy 17	October	21.7	0	0	0	0	1	0	0	0	0.815519426	-0.656370417	-0.711393066	0.093333333
GA041	1	Hwy 17	December	11.1	1	1	0	0	1	0	0	0	0.815519426	-0.656370417	-0.711393066	-1.32
GA042	1	Hwy 17	December	11.1	0	0	0	1	0	0	0	0	0.815519426	-0.656370417	-0.711393066	-1.32
GA043	1	Hwy 17	October	21.7	1	1	0	0	0	1	0	0	0.815519426	-0.656370417	-0.711393066	0.093333333
GA044	1	Hwy 17	December	11.1	0	0	0	0	1	0	0	0	0.815519426	-0.656370417	-0.711393066	-1.32
GA045	1	Hwy 17	October	21.7	1	1	0	0	0	1	0	0	0.815519426	-0.656370417	-0.711393066	0.093333333
GA046	1	Hwy 17	October	21.7	0	0	0	0	0	1	0	0	0.815519426	-0.656370417	-0.711393066	0.093333333
GA047	1	Hwy 17	October	21.7	1	1	0	0	0	1	0	0	0.815519426	-0.656370417	-0.711393066	0.093333333
GA051	1	Hwy 17	December	11.1	1	1	0	0	0	0	0	0	0.815519426	-0.656370417	-0.711393066	-1.32
GA052	1	Hwy 17	December	11.1	0	0	0	1	0	0	0	0	0.815519426	-0.656370417	-0.711393066	-1.32
GA056	1	Hwy 17	December	11.1	0	0	0	1	0	0	0	0	0.815519426	-0.656370417	-0.711393066	-1.32
GA059	1	Hwy 17	December	11.1	0	0	0	1	1	0	0	0	0.815519426	-0.656370417	-0.711393066	-1.32
GA060	1	Hwy 17	December	11.1	0	0	0	1	1	0	0	0	0.815519426	-0.656370417	-0.711393066	-1.32
GA061	1	Hwy 17	December	11.1	0	0	0	0	0	0	1	1	0.815519426	-0.656370417	-0.711393066	-1.32
GA062	1	Hwy 17	December	11.1	0	0	0	0	1	0	0	0	0.815519426	-0.656370417	-0.711393066	-1.32
GA073	1	Hwy 17	August	29.4	0	0	0	1	0	0	0	0	0.815519426	-0.656370417	-0.711393066	1.12
GA079	1	Hwy 17	August	29.4	0	0	0	0	1	0	0	0	0.815519426	-0.656370417	-0.711393066	1.12
GA080	1	Hwy 17	August	29.4	0	0	0	0	0	1	0	0	0.815519426	-0.656370417	-0.711393066	1.12
GA089	1	Hwy 17	August	29.4	0	0	0	1	0	0	0	0	0.815519426	-0.656370417	-0.711393066	1.12
GA090	1	Hwy 17	September	26.7	0	0	0	0	1	0	0	0	0.815519426	-0.656370417	-0.711393066	0.76
GA094	1	Hwy 17	August	29.4	0	0	0	0	1	0	0	0	0.815519426	-0.656370417	-0.711393066	1.12
GA095	1	Hwy 17	August	29.4	0	0	0	1	0	0	0	0	0.815519426	-0.656370417	-0.711393066	1.12
GA110	1	Hwy 17	August	29.4	0	0	0	0	1	0	0	0	0.815519426	-0.656370417	-0.711393066	1.12
GA127	1	Hwy 17	September	26.7	0	0	0	1	0	0	0	0	0.815519426	-0.656370417	-0.711393066	0.76
GA128	1	Hwy 17	August	29.4	0	0	0	0	1	0	0	0	0.815519426	-0.656370417	-0.711393066	1.12
GA147	1	Hwy 17	August	29.4	0	0	0	1	0	0	0	0	0.815519426	-0.656370417	-0.711393066	1.12
GA155	1	Hwy 17	January	7.8	0	0	0	0	1	0	0	0	0.815519426	-0.656370417	-0.711393066	-1.76
GA176	1	Hwy 17	January	7.8	0	0	0	1	0	0	0	0	0.815519426	-0.656370417	-0.711393066	-1.76
GA179	1	Hwy 17	January	7.8	0	0	0	0	1	0	0	0	0.815519426	-0.656370417	-0.711393066	-1.76
GA182	1	Hwy 17	January	7.8	0	0	0	0	0	1	0	0	0.815519426	-0.656370417	-0.711393066	-1.76
GA194	1	Hwy 17	January	7.8	0	0	0	0	1	0	0	0	0.815519426	-0.656370417	-0.711393066	-1.76
GA205	1	Hwy 17	August	29.4	0	0	0	0	1	0	0	0	0.815519426	-0.656370417	-0.711393066	1.12
AL001	0	Hwy 82	August	27.8	1	0	1	0	0	0	0	0	-0.506636018	0.739383453	-1.34998	0.906666667
AL002	0	Hwy 82	August	27.8	1	1	0	1	0	1	0	0	-0.506636018	0.739383453	-1.34998	0.906666667
AL003	0	Hwy 82	August	27.8	0	0	0	0	1	0	0	0	-0.506636018	0.739383453	-1.34998	0.906666667
AL004	0	Hwy 82	August	27.8	0	0	0	1	0	0	0	0	-0.506636018	0.739383453	-1.34998	0.906666667
AL006	0	Hwy 82	August	27.8	0	0	0	0	0	1	0	0	-0.506636018	0.739383453	-1.34998	0.906666667
AL007	0	Hwy 82	August	27.8	0	0	0	1	0	0	0	0	-0.506636018	0.739383453	-1.34998	0.906666667
AL009	0	Hwy 82	September	26.1	1	0	1	0	0	0	0	0	-0.506636018	0.739383453	-1.34998	0.68
AL010	0	Hwy 82	August	27.8	0	0	0	0	0	1	0	0	-0.506636018	0.739383453	-1.34998	0.906666667
AL011	0	Hwy 82	September	26.1	0	0	0	0	1	1	0	0	-0.506636018	0.739383453	-1.34998	0.68
AL014	0	Hwy 82	August	27.8	1	0	1	0	0	0	0	0	-0.506636018	0.739383453	-1.34998	0.906666667
AL018	0	Hwy 82	September	26.1	1	1	0	0	0	1	0	0	-0.506636018	0.739383453	-1.34998	0.68
AL019	0	Hwy 82	September	26.1	1	1	0	0	0	0	0	0	-0.506636018	0.739383453	-1.34998	0.68
AL026	0	Hwy 82	November	15	1	1	0	0	0	1	0	0	-0.506636018	0.739383453	-1.34998	-0.8
AL027	0	Hwy 82	November	15	1	1	0	0	0	0	0	0	-0.506636018	0.739383453	-1.34998	-0.8
AL028	0	Hwy 82	September	26.1	1	1	0	1	0	1	0	0	-0.506636018	0.739383453	-1.34998	0.68
AL029	0	Hwy 82	November	15	0	0	0	0	1	0	0	0	-0.506636018	0.739383453	-1.34998	-0.8
AL030	0	Hwy 82	November	15	1	1	0	0	1	0	0	0	-0.506636018	0.739383453	-1.34998	-0.8
AL031	0	Hwy 82	September	26.1	0	0	0	0	0	1	0	0	-0.506636018	0.739383453	-1.34998	0.68
AL032	0	Hwy 82	October	20.6	1	1	0	1	0	1	0	1	-0.506636018	0.739383453	-1.34998	-0.053333333
AL036	0	Hwy 82	November	15	1	1	0	0	0	0	0	0	-0.506636018	0.739383453	-1.34998	-0.8
AL037	0	Hwy 82	November	15	0	0	0	0	1	0	0	0	-0.506636018	0.739383453	-1.34998	-0.8
AL038	0	Hwy 82	October	20.6	0	0	0	0	0	1	0	0	-0.506636018	0.739383453	-1.34998	-0.053333333
AL040	0	Hwy 82	October	20.6	0	0	0	0	1	1	0	0	-0.506636018	0.739383453	-1.34998	-0.053333333
AL041	0	Hwy 82	September	26.1	0	0	0	0	1	0	0	0	-0.506636018	0.739383453	-1.34998	0.68
AL043	0	Hwy 82	October	20.6	0	0	0	0	0	1	0	0	-0.506636018	0.739383453	-1.34998	-0.053333333
AL044	0	Hwy 82	October	20.6	0	0	0	0	0	1	0	0	-0.506636018	0.739383453	-1.34998	-0.053333333
AL045	0	Hwy 82	October	20.6	1	1	0	0	0	1	0	0	-0.506636018	0.739383453	-1.34998	-0.053333333
AL046	0	Hwy 82	October	20.6	0	0	0	0	0	1	0	0	-0.506636018	0.739383453	-1.34998	-0.053333333
AL047	0	Hwy 82	October	20.6	0	0	0	1	0	1	0	0	-0.506636018	0.739383453	-1.34998	-0.053333333
AL050	0	Hwy 82	September	26.1	1	1	0	1	0	1	0	1	-0.506636018	0.739383453	-1.34998	0.68
AL052	0	Hwy 82	November	15	0	0	0	0	0	1	0	0	-0.506636018	0.739383453	-1.34998	-0.8
AL053	0	Hwy 82	November	15	1	1	0	0	0	1	0	0	-0.506636018	0.739383453	-1.34998	-0.8
AL056	0	Hwy 82	September	26.1	1	0	1	0	0	0	0	0	-0.506636018	0.739383453	-1.34998	0.68
AL057	0	Hwy 82	September	26.1	0	0	0	0	0	1	0	0	-0.506636018	0.739383453	-1.34998	0.68
AL058	0	Hwy 82	September	26.1	0	0	0	0	0	1	0	0	-0.506636018	0.739383453	-1.34998	0.68
AL060	0	Hwy 82	September	26.1	1	1	0	0	0	1	0	0	-0.506636018	0.739383453	-1.34998	0.68
AL076	0	Hwy 82	July	27.8	0	0	0	1	0	0	0	1	-0.506636018	0.739383453	-1.34998	0.906666667
AL081	0	Hwy 82	June	26.7	0	0	0	0	0	1	0	0	-0.506636018	0.739383453	-1.34998	0.76
AL082	0	Hwy 82	June	26.7	0	0	0	1	0	1	0	1	-0.506636018	0.739383453	-1.34998	0.76
AL084	0	Hwy 82	July	27.8	0	0	0	0	0	0	0	1	-0.506636018	0.739383453	-1.34998	0.906666667
AL085	0	Hwy 82	July	27.8	0	0	0	0	0	1	0	0	-0.506636018	0.739383453	-1.34998	0.906666667
AL093	0	Hwy 82	July	27.8	0	0	0	0	0	0	0	1	-0.506636018	0.739383453	-1.34998	0.906666667
AL094	0	Hwy 82	July	27.8	0	0	0	1	1	0	0	0	-0.506636018	0.739383453	-1.34998	0.906666667
AL095	0	Hwy 82	July	27.8	0	0	0	1	0	0	0	1	-0.506636018	0.739383453	-1.34998	0.906666667
AL096	0	Hwy 82	July	27.8	1	0	1	0	0	0	0	0	-0.506636018	0.739383453	-1.34998	0.906666667
AL100	0	Hwy 82	July	27.8	0	0	0	0	0	1	0	0	-0.506636018	0.739383453	-1.34998	0.906666667
AL107	0	Hwy 82	July	27.8	0	0	0	0	0	1	0	0	-0.506636018	0.739383453	-1.34998	0.906666667
AL110	0	Hwy 82	July	27.8	1	1	0	0	0	1	0	0	-0.506636018	0.739383453	-1.34998	0.906666667
AL130	0	Hwy 82	June	26.7	1	1	0	0	0	0	0	1	-0.506636018	0.739383453	-1.34998	0.76
AL140	0	Hwy 82	June	26.7	0	0	0	0	1	0	0	0	-0.506636018	0.739383453	-1.34998	0.76
AL142	0	Hwy 82	June	26.7	0	0	0	1	0	0	0	0	-0.506636018	0.739383453	-1.34998	0.76
AL143	0	Hwy 82	June	26.7	0	0	0	1	0	0	0	0	-0.506636018	0.739383453	-1.34998	0.76
AL147	0	Hwy 82	June	26.7	0	0	0	0	0	1	0	0	-0.506636018	0.739383453	-1.34998	0.76
AL150	0	Hwy 82	June	26.7	1	1	0	0	0	0	0	0	-0.506636018	0.739383453	-1.34998	0.76
AL152	0	Hwy 82	June	26.7	0	0	0	1	0	0	0	1	-0.506636018	0.739383453	-1.34998	0.76
AL155	0	Hwy 82	June	26.7	0	0	0	0	0	1	0	0	-0.506636018	0.739383453	-1.34998	0.76
AL156	0	Hwy 82	June	26.7	0	0	0	0	1	0	0	0	-0.506636018	0.739383453	-1.34998	0.76
AL161	0	Hwy 82	June	26.7	0	0	0	0	0	1	0	0	-0.506636018	0.739383453	-1.34998	0.76
AL162	0	Hwy 82	June	26.7	0	0	0	0	0	1	0	0	-0.506636018	0.739383453	-1.34998	0.76
AL165	0	Hwy 82	June	26.7	0	0	0	1	0	1	0	0	-0.506636018	0.739383453	-1.34998	0.76
AL176	0	Hwy 82	June	26.7	0	0	0	1	0	0	0	0	-0.506636018	0.739383453	-1.34998	0.76
AL177	0	Hwy 82	June	26.7	0	0	0	0	0	1	0	0	-0.506636018	0.739383453	-1.34998	0.76
AL180	0	Hwy 82	June	26.7	0	0	0	1	0	0	0	0	-0.506636018	0.739383453	-1.34998	0.76
AL181	0	Hwy 82	June	26.7	1	1	0	0	0	1	0	0	-0.506636018	0.739383453	-1.34998	0.76
AL182	0	Hwy 82	June	26.7	1	1	0	0	0	1	0	0	-0.506636018	0.739383453	-1.34998	0.76
AL183	0	Hwy 82	June	26.7	1	1	0	1	0	0	0	0	-0.506636018	0.739383453	-1.34998	0.76
AL185	0	Hwy 82	June	26.7	1	1	0	0	0	0	0	0	-0.506636018	0.739383453	-1.34998	0.76
AL186	0	Hwy 82	June	26.7	0	0	0	0	0	1	0	0	-0.506636018	0.739383453	-1.34998	0.76
AL188	0	Hwy 82	June	26.7	0	0	0	1	0	1	0	0	-0.506636018	0.739383453	-1.34998	0.76
AL200	0	Hwy 82	February	11.7	0	0	0	1	0	0	0	1	-0.506636018	0.739383453	-1.34998	-1.24
AL205	0	Hwy 82	February	11.7	0	0	0	1	0	0	0	0	-0.506636018	0.739383453	-1.34998	-1.24
AL228	0	Hwy 82	June	26.7	1	1	0	0	0	0	0	0	-0.506636018	0.739383453	-1.34998	0.76
AL258	0	Hwy 82	February	11.7	1	1	0	0	0	0	0	0	-0.506636018	0.739383453	-1.34998	-1.24
AL306	0	Hwy 82	February	11.7	1	1	0	0	0	0	0	0	-0.506636018	0.739383453	-1.34998	-1.24
GA001	1	Kitchens	October	21.7	0	0	0	0	1	0	0	0	-1.809638882	0.154232659	-0.578320797	0.093333333
GA004	1	Kitchens	December	11.1	0	0	0	0	0	1	0	0	-1.809638882	0.154232659	-0.578320797	-1.32
GA005	1	Kitchens	December	11.1	1	1	0	1	0	1	0	0	-1.809638882	0.154232659	-0.578320797	-1.32
GA006	1	Kitchens	December	11.1	0	0	0	0	1	0	0	0	-1.809638882	0.154232659	-0.578320797	-1.32
GA007	1	Kitchens	December	11.1	0	0	0	0	1	0	0	0	-1.809638882	0.154232659	-0.578320797	-1.32
GA008	1	Kitchens	December	11.1	0	0	0	0	1	0	0	0	-1.809638882	0.154232659	-0.578320797	-1.32
GA011	1	Kitchens	October	21.7	0	0	0	0	0	1	0	0	-1.809638882	0.154232659	-0.578320797	0.093333333
GA015	1	Kitchens	October	21.7	1	1	0	0	0	0	0	0	-1.809638882	0.154232659	-0.578320797	0.093333333
GA016	1	Kitchens	September	26.7	0	0	0	0	0	1	0	0	-1.809638882	0.154232659	-0.578320797	0.76
GA019	1	Kitchens	September	26.7	0	0	0	0	0	1	0	0	-1.809638882	0.154232659	-0.578320797	0.76
GA022	1	Kitchens	September	26.7	0	0	0	0	0	1	0	0	-1.809638882	0.154232659	-0.578320797	0.76
GA025	1	Kitchens	September	26.7	0	0	0	0	0	1	0	0	-1.809638882	0.154232659	-0.578320797	0.76
GA026	1	Kitchens	September	26.7	1	1	0	0	0	1	0	1	-1.809638882	0.154232659	-0.578320797	0.76
GA027	1	Kitchens	September	26.7	0	0	0	0	0	1	0	0	-1.809638882	0.154232659	-0.578320797	0.76
GA029	1	Kitchens	September	26.7	0	0	0	0	0	1	0	0	-1.809638882	0.154232659	-0.578320797	0.76
GA030	1	Kitchens	September	26.7	0	0	0	0	0	1	0	0	-1.809638882	0.154232659	-0.578320797	0.76
GA031	1	Kitchens	September	26.7	1	1	0	1	0	1	0	0	-1.809638882	0.154232659	-0.578320797	0.76
GA032	1	Kitchens	September	26.7	1	1	0	0	0	1	0	0	-1.809638882	0.154232659	-0.578320797	0.76
GA033	1	Kitchens	September	26.7	0	0	0	0	0	1	0	0	-1.809638882	0.154232659	-0.578320797	0.76
GA074	1	Kitchens	September	26.7	0	0	0	0	0	1	0	1	-1.809638882	0.154232659	-0.578320797	0.76
GA081	1	Kitchens	September	26.7	0	0	0	0	0	0	1	1	-1.809638882	0.154232659	-0.578320797	0.76
GA093	1	Kitchens	August	29.4	0	0	0	1	0	1	0	0	-1.809638882	0.154232659	-0.578320797	1.12
GA097	1	Kitchens	August	29.4	0	0	0	0	0	1	0	0	-1.809638882	0.154232659	-0.578320797	1.12
GA104	1	Kitchens	September	26.7	1	1	0	1	0	1	0	1	-1.809638882	0.154232659	-0.578320797	0.76
GA105	1	Kitchens	August	29.4	1	1	0	0	0	1	0	0	-1.809638882	0.154232659	-0.578320797	1.12
GA111	1	Kitchens	August	29.4	0	0	0	1	0	0	0	0	-1.809638882	0.154232659	-0.578320797	1.12
GA113	1	Kitchens	August	29.4	0	0	0	1	0	1	0	0	-1.809638882	0.154232659	-0.578320797	1.12
GA114	1	Kitchens	August	29.4	0	0	0	1	0	1	0	0	-1.809638882	0.154232659	-0.578320797	1.12
GA116	1	Kitchens	August	29.4	0	0	0	0	0	1	0	0	-1.809638882	0.154232659	-0.578320797	1.12
GA126	1	Kitchens	August	29.4	1	0	1	1	0	1	0	0	-1.809638882	0.154232659	-0.578320797	1.12
GA133	1	Kitchens	August	29.4	1	1	0	0	0	1	0	0	-1.809638882	0.154232659	-0.578320797	1.12
GA136	1	Kitchens	August	29.4	1	1	0	0	0	0	0	0	-1.809638882	0.154232659	-0.578320797	1.12
GA139	1	Kitchens	August	29.4	0	0	0	0	0	1	0	0	-1.809638882	0.154232659	-0.578320797	1.12
GA141	1	Kitchens	August	29.4	0	0	0	0	0	1	0	0	-1.809638882	0.154232659	-0.578320797	1.12
GA149	1	Kitchens	August	29.4	0	0	0	0	0	1	0	0	-1.809638882	0.154232659	-0.578320797	1.12
GA166	1	Kitchens	January	7.8	0	0	0	1	0	0	0	0	-1.809638882	0.154232659	-0.578320797	-1.76
GA171	1	Kitchens	June	28.9	0	0	0	0	0	1	0	0	-1.809638882	0.154232659	-0.578320797	1.053333333
GA178	1	Kitchens	January	7.8	1	1	0	0	0	0	0	0	-1.809638882	0.154232659	-0.578320797	-1.76
GA188	1	Kitchens	June	28.9	0	0	0	0	0	1	0	0	-1.809638882	0.154232659	-0.578320797	1.053333333
GA192	1	Kitchens	June	28.9	0	0	0	0	0	1	0	1	-1.809638882	0.154232659	-0.578320797	1.053333333
GA196	1	Kitchens	June	28.9	0	0	0	0	0	0	1	1	-1.809638882	0.154232659	-0.578320797	1.053333333
GA203	1	Kitchens	June	28.9	0	0	0	0	0	0	1	1	-1.809638882	0.154232659	-0.578320797	1.053333333
GA206	1	Kitchens	June	28.9	0	0	0	1	0	0	0	0	-1.809638882	0.154232659	-0.578320797	1.053333333
GA207	1	Kitchens	January	7.8	1	1	0	1	0	0	0	0	-1.809638882	0.154232659	-0.578320797	-1.76
GA217	1	Kitchens	May	23.3	0	0	0	1	0	0	0	0	-1.809638882	0.154232659	-0.578320797	0.306666667
GA223	1	Kitchens	May	23.3	0	0	0	0	1	0	0	0	-1.809638882	0.154232659	-0.578320797	0.306666667
GA228	1	Kitchens	May	23.3	0	0	0	0	1	1	0	0	-1.809638882	0.154232659	-0.578320797	0.306666667
GA233	1	Kitchens	June	28.9	1	0	1	0	0	0	0	0	-1.809638882	0.154232659	-0.578320797	1.053333333
GA241	1	Kitchens	May	23.3	0	0	0	0	1	0	0	0	-1.809638882	0.154232659	-0.578320797	0.306666667
GA256	1	Kitchens	May	23.3	1	0	1	0	0	0	0	0	-1.809638882	0.154232659	-0.578320797	0.306666667
GA268	1	Kitchens	August	29.4	0	0	0	1	0	0	0	0	-1.809638882	0.154232659	-0.578320797	1.12
GA287	1	Kitchens	April	20	0	0	0	0	1	0	0	0	-1.809638882	0.154232659	-0.578320797	-0.133333333
GA293	1	Kitchens	February	11.7	1	1	0	0	0	0	0	0	-1.809638882	0.154232659	-0.578320797	-1.24
GA295	1	Kitchens	April	20	1	0	1	0	0	0	1	1	-1.809638882	0.154232659	-0.578320797	-0.133333333
GA309	1	Kitchens	April	20	1	0	1	1	0	0	0	0	-1.809638882	0.154232659	-0.578320797	-0.133333333
GA332	1	Kitchens	January	7.8	1	1	0	1	1	0	0	0	-1.809638882	0.154232659	-0.578320797	-1.76
GA333	1	Kitchens	May	23.3	0	0	0	0	0	1	0	0	-1.809638882	0.154232659	-0.578320797	0.306666667
GA342	1	Kitchens	April	20	0	0	0	1	0	0	0	0	-1.809638882	0.154232659	-0.578320797	-0.133333333
GA351	1	Kitchens	February	11.7	0	0	0	0	1	0	0	0	-1.809638882	0.154232659	-0.578320797	-1.24
GA363	1	Kitchens	February	11.7	0	0	0	1	0	0	0	0	-1.809638882	0.154232659	-0.578320797	-1.24
GA365	1	Kitchens	February	11.7	0	0	0	0	0	0	1	1	-1.809638882	0.154232659	-0.578320797	-1.24
GA370	1	Kitchens	February	11.7	0	0	0	0	1	0	0	0	-1.809638882	0.154232659	-0.578320797	-1.24
GA393	1	Kitchens	February	11.7	0	0	0	1	0	1	0	0	-1.809638882	0.154232659	-0.578320797	-1.24
GA394	1	Kitchens	February	11.7	1	1	0	0	0	0	0	0	-1.809638882	0.154232659	-0.578320797	-1.24
GA405	1	Kitchens	February	11.7	1	1	0	0	0	0	0	0	-1.809638882	0.154232659	-0.578320797	-1.24
SC165	1	Millway	June	28.9	1	0	1	0	0	0	0	0	1.887542384	-1.105139818	-1.297312917	1.053333333
SC236	1	Millway	June	28.9	1	1	0	1	0	1	0	0	1.887542384	-1.105139818	-1.297312917	1.053333333
SC244	1	Millway	June	28.9	0	0	0	0	1	0	0	0	1.887542384	-1.105139818	-1.297312917	1.053333333
SC248	1	Millway	June	28.9	0	0	0	0	0	0	1	1	1.887542384	-1.105139818	-1.297312917	1.053333333
SC263	1	Millway	June	28.9	0	0	0	0	1	0	0	0	1.887542384	-1.105139818	-1.297312917	1.053333333
SC269	1	Millway	February	11.7	1	1	0	0	0	0	0	0	1.887542384	-1.105139818	-1.297312917	-1.24
SC287	1	Millway	May	23.3	1	0	1	0	0	0	0	0	1.887542384	-1.105139818	-1.297312917	0.306666667
SC289	1	Millway	March	17.8	0	0	0	1	0	0	0	0	1.887542384	-1.105139818	-1.297312917	-0.426666667
SC290	1	Millway	March	17.8	0	0	0	1	0	0	0	1	1.887542384	-1.105139818	-1.297312917	-0.426666667
SC292	1	Millway	March	17.8	0	0	0	1	1	0	0	0	1.887542384	-1.105139818	-1.297312917	-0.426666667
SC303	1	Millway	March	17.8	1	1	0	0	0	0	0	0	1.887542384	-1.105139818	-1.297312917	-0.426666667
SC304	1	Millway	March	17.8	1	0	1	0	0	0	0	0	1.887542384	-1.105139818	-1.297312917	-0.426666667
SC306	1	Millway	March	17.8	0	0	0	0	1	0	0	0	1.887542384	-1.105139818	-1.297312917	-0.426666667
SC340	1	Millway	February	11.7	1	1	0	0	0	0	0	1	1.887542384	-1.105139818	-1.297312917	-1.24
SC341	1	Millway	February	11.7	0	0	0	0	1	0	0	0	1.887542384	-1.105139818	-1.297312917	-1.24
SC346	1	Millway	February	11.7	0	0	0	1	0	0	0	0	1.887542384	-1.105139818	-1.297312917	-1.24
SC349	1	Millway	February	11.7	0	0	0	1	0	0	0	1	1.887542384	-1.105139818	-1.297312917	-1.24
SC355	1	Millway	February	11.7	0	0	0	0	1	0	0	0	1.887542384	-1.105139818	-1.297312917	-1.24
SC356	1	Millway	February	11.7	1	1	0	0	0	0	0	0	1.887542384	-1.105139818	-1.297312917	-1.24
SC357	1	Millway	February	11.7	0	0	0	1	0	0	0	0	1.887542384	-1.105139818	-1.297312917	-1.24
SC358	1	Millway	February	11.7	1	1	0	0	0	0	0	0	1.887542384	-1.105139818	-1.297312917	-1.24
SC360	1	Millway	February	11.7	0	0	0	0	1	0	0	0	1.887542384	-1.105139818	-1.297312917	-1.24
SC361	1	Millway	February	11.7	0	0	0	1	0	0	0	0	1.887542384	-1.105139818	-1.297312917	-1.24
SC362	1	Millway	February	11.7	0	0	0	0	1	0	0	0	1.887542384	-1.105139818	-1.297312917	-1.24
SC363	1	Millway	February	11.7	0	0	0	0	1	0	0	0	1.887542384	-1.105139818	-1.297312917	-1.24
SC366	1	Millway	March	17.8	0	0	0	0	1	0	0	0	1.887542384	-1.105139818	-1.297312917	-0.426666667
SC368	1	Millway	February	11.7	0	0	0	0	1	0	0	0	1.887542384	-1.105139818	-1.297312917	-1.24
SC369	1	Millway	March	17.8	1	1	0	1	0	0	0	0	1.887542384	-1.105139818	-1.297312917	-0.426666667
SC370	1	Millway	February	11.7	0	0	0	0	1	0	0	0	1.887542384	-1.105139818	-1.297312917	-1.24
SC373	1	Millway	February	11.7	0	0	0	1	1	0	0	0	1.887542384	-1.105139818	-1.297312917	-1.24
SC381	1	Millway	February	11.7	0	0	0	0	1	0	0	0	1.887542384	-1.105139818	-1.297312917	-1.24
SC382	1	Millway	February	11.7	1	1	0	0	0	0	0	0	1.887542384	-1.105139818	-1.297312917	-1.24
SC383	1	Millway	February	11.7	1	1	0	1	0	1	0	0	1.887542384	-1.105139818	-1.297312917	-1.24
SC385	1	Millway	February	11.7	1	1	0	0	0	0	0	0	1.887542384	-1.105139818	-1.297312917	-1.24
SC386	1	Millway	February	11.7	1	1	0	0	0	0	0	0	1.887542384	-1.105139818	-1.297312917	-1.24
SC390	1	Millway	February	11.7	0	0	0	0	1	0	0	0	1.887542384	-1.105139818	-1.297312917	-1.24
GA226	1	Mosley	February	11.7	0	0	0	0	1	0	0	0	-1.498630665	-1.184590761	-0.556546476	-1.24
GA257	1	Mosley	July	30.6	1	0	1	0	0	1	0	0	-1.498630665	-1.184590761	-0.556546476	1.28
GA265	1	Mosley	July	30.6	1	0	1	0	0	0	0	0	-1.498630665	-1.184590761	-0.556546476	1.28
GA267	1	Mosley	July	30.6	0	0	0	0	0	0	0	1	-1.498630665	-1.184590761	-0.556546476	1.28
GA269	1	Mosley	August	29.4	0	0	0	0	1	0	0	0	-1.498630665	-1.184590761	-0.556546476	1.12
GA308	1	Mosley	March	17.8	1	1	0	1	0	0	0	0	-1.498630665	-1.184590761	-0.556546476	-0.426666667
GA311	1	Mosley	March	17.8	1	1	0	1	0	0	0	0	-1.498630665	-1.184590761	-0.556546476	-0.426666667
GA313	1	Mosley	May	23.3	1	0	1	0	0	0	0	0	-1.498630665	-1.184590761	-0.556546476	0.306666667
GA320	1	Mosley	March	17.8	0	0	0	1	0	0	0	0	-1.498630665	-1.184590761	-0.556546476	-0.426666667
GA324	1	Mosley	May	23.3	1	0	1	0	0	0	0	0	-1.498630665	-1.184590761	-0.556546476	0.306666667
GA343	1	Mosley	March	17.8	1	1	0	0	1	0	0	0	-1.498630665	-1.184590761	-0.556546476	-0.426666667
GA355	1	Mosley	March	17.8	0	0	0	0	0	0	0	1	-1.498630665	-1.184590761	-0.556546476	-0.426666667
SC009	1	Mt. Calvary	December	11.1	1	1	0	0	0	0	0	0	-1.366883379	0.759988899	0.49177022	-1.32
SC200	1	Mt. Calvary	August	29.4	1	1	0	0	0	0	0	0	-1.366883379	0.759988899	0.49177022	1.12
SC213	1	Mt. Calvary	June	28.9	0	0	0	0	0	0	0	1	-1.366883379	0.759988899	0.49177022	1.053333333
SC215	1	Mt. Calvary	June	28.9	1	0	1	0	0	1	0	1	-1.366883379	0.759988899	0.49177022	1.053333333
SC220	1	Mt. Calvary	June	28.9	1	0	1	0	0	0	0	0	-1.366883379	0.759988899	0.49177022	1.053333333
SC221	1	Mt. Calvary	June	28.9	1	0	1	0	0	0	0	0	-1.366883379	0.759988899	0.49177022	1.053333333
SC223	1	Mt. Calvary	June	28.9	1	0	1	0	0	0	0	0	-1.366883379	0.759988899	0.49177022	1.053333333
SC255	1	Mt. Calvary	June	28.9	1	0	1	0	0	0	0	0	-1.366883379	0.759988899	0.49177022	1.053333333
SC324	1	Mt. Calvary	April	20	1	1	0	0	0	0	0	0	-1.366883379	0.759988899	0.49177022	-0.133333333
SC343	1	Mt. Calvary	January	7.8	1	1	0	0	0	0	0	0	-1.366883379	0.759988899	0.49177022	-1.76
SC344	1	Mt. Calvary	January	7.8	1	1	0	1	0	0	0	0	-1.366883379	0.759988899	0.49177022	-1.76
SC345	1	Mt. Calvary	January	7.8	0	0	0	0	0	0	1	1	-1.366883379	0.759988899	0.49177022	-1.76
SC348	1	Mt. Calvary	January	7.8	0	0	0	0	0	0	0	1	-1.366883379	0.759988899	0.49177022	-1.76
SC350	1	Mt. Calvary	January	7.8	1	1	0	0	0	0	0	0	-1.366883379	0.759988899	0.49177022	-1.76
SC367	1	Mt. Calvary	January	7.8	1	1	0	0	0	0	0	0	-1.366883379	0.759988899	0.49177022	-1.76
GA211	1	Mt. Zion Church	May	23.3	1	0	1	0	0	0	0	0	0.901225432	-1.604740068	-0.722161809	0.306666667
GA225	1	Mt. Zion Church	May	23.3	0	0	0	0	1	0	0	0	0.901225432	-1.604740068	-0.722161809	0.306666667
GA227	1	Mt. Zion Church	May	23.3	1	1	0	0	0	0	0	0	0.901225432	-1.604740068	-0.722161809	0.306666667
GA277	1	Mt. Zion Church	June	28.9	1	0	1	0	0	0	0	0	0.901225432	-1.604740068	-0.722161809	1.053333333
GA282	1	Mt. Zion Church	March	17.8	0	0	0	0	0	0	1	1	0.901225432	-1.604740068	-0.722161809	-0.426666667
GA284	1	Mt. Zion Church	March	17.8	0	0	0	1	0	0	0	0	0.901225432	-1.604740068	-0.722161809	-0.426666667
GA285	1	Mt. Zion Church	March	17.8	1	0	1	0	0	0	1	1	0.901225432	-1.604740068	-0.722161809	-0.426666667
GA286	1	Mt. Zion Church	March	17.8	0	0	0	0	1	0	0	0	0.901225432	-1.604740068	-0.722161809	-0.426666667
GA289	1	Mt. Zion Church	May	23.3	1	0	1	0	0	0	0	0	0.901225432	-1.604740068	-0.722161809	0.306666667
GA290	1	Mt. Zion Church	March	17.8	1	0	1	1	0	0	0	0	0.901225432	-1.604740068	-0.722161809	-0.426666667
GA297	1	Mt. Zion Church	March	17.8	1	0	1	0	0	0	0	1	0.901225432	-1.604740068	-0.722161809	-0.426666667
GA301	1	Mt. Zion Church	January	7.8	0	0	0	1	0	0	0	0	0.901225432	-1.604740068	-0.722161809	-1.76
GA302	1	Mt. Zion Church	January	7.8	1	1	0	0	0	0	0	0	0.901225432	-1.604740068	-0.722161809	-1.76
GA321	1	Mt. Zion Church	March	17.8	0	0	0	0	1	0	0	0	0.901225432	-1.604740068	-0.722161809	-0.426666667
GA322	1	Mt. Zion Church	March	17.8	0	0	0	0	0	0	1	1	0.901225432	-1.604740068	-0.722161809	-0.426666667
GA325	1	Mt. Zion Church	March	17.8	1	0	1	0	0	0	1	1	0.901225432	-1.604740068	-0.722161809	-0.426666667
GA326	1	Mt. Zion Church	March	17.8	1	1	0	0	0	0	0	0	0.901225432	-1.604740068	-0.722161809	-0.426666667
GA327	1	Mt. Zion Church	March	17.8	0	0	0	0	0	0	0	1	0.901225432	-1.604740068	-0.722161809	-0.426666667
GA336	1	Mt. Zion Church	January	7.8	0	0	0	0	1	0	0	0	0.901225432	-1.604740068	-0.722161809	-1.76
GA338	1	Mt. Zion Church	March	17.8	1	1	0	0	0	0	0	0	0.901225432	-1.604740068	-0.722161809	-0.426666667
GA339	1	Mt. Zion Church	February	11.7	0	0	0	1	0	0	0	0	0.901225432	-1.604740068	-0.722161809	-1.24
GA341	1	Mt. Zion Church	January	7.8	1	1	0	0	0	0	0	0	0.901225432	-1.604740068	-0.722161809	-1.76
GA348	1	Mt. Zion Church	March	17.8	0	0	0	1	0	0	0	0	0.901225432	-1.604740068	-0.722161809	-0.426666667
GA349	1	Mt. Zion Church	January	7.8	0	0	0	0	0	1	0	1	0.901225432	-1.604740068	-0.722161809	-1.76
GA350	1	Mt. Zion Church	January	7.8	1	1	0	0	1	0	0	0	0.901225432	-1.604740068	-0.722161809	-1.76
GA352	1	Mt. Zion Church	February	11.7	1	1	0	0	0	0	0	0	0.901225432	-1.604740068	-0.722161809	-1.24
GA354	1	Mt. Zion Church	March	17.8	1	1	0	0	0	0	0	0	0.901225432	-1.604740068	-0.722161809	-0.426666667
GA361	1	Mt. Zion Church	February	11.7	1	1	0	0	0	0	0	0	0.901225432	-1.604740068	-0.722161809	-1.24
GA364	1	Mt. Zion Church	February	11.7	1	1	0	0	0	0	0	0	0.901225432	-1.604740068	-0.722161809	-1.24
GA366	1	Mt. Zion Church	February	11.7	1	1	0	0	1	0	0	0	0.901225432	-1.604740068	-0.722161809	-1.24
GA369	1	Mt. Zion Church	February	11.7	1	1	0	0	0	0	0	0	0.901225432	-1.604740068	-0.722161809	-1.24
GA373	1	Mt. Zion Church	February	11.7	1	1	0	1	0	0	0	1	0.901225432	-1.604740068	-0.722161809	-1.24
GA375	1	Mt. Zion Church	March	17.8	0	0	0	0	0	0	1	1	0.901225432	-1.604740068	-0.722161809	-0.426666667
GA377	1	Mt. Zion Church	January	7.8	1	1	0	0	0	0	0	0	0.901225432	-1.604740068	-0.722161809	-1.76
GA380	1	Mt. Zion Church	February	11.7	0	0	0	0	1	0	0	0	0.901225432	-1.604740068	-0.722161809	-1.24
GA381	1	Mt. Zion Church	January	7.8	1	1	0	0	0	0	0	0	0.901225432	-1.604740068	-0.722161809	-1.76
GA384	1	Mt. Zion Church	January	7.8	0	0	0	0	1	0	0	0	0.901225432	-1.604740068	-0.722161809	-1.76
GA386	1	Mt. Zion Church	February	11.7	0	0	0	1	0	0	0	0	0.901225432	-1.604740068	-0.722161809	-1.24
GA387	1	Mt. Zion Church	January	7.8	0	0	0	0	0	0	1	1	0.901225432	-1.604740068	-0.722161809	-1.76
GA395	1	Mt. Zion Church	January	7.8	1	1	0	0	0	0	0	0	0.901225432	-1.604740068	-0.722161809	-1.76
GA397	1	Mt. Zion Church	January	7.8	1	1	0	0	0	0	0	0	0.901225432	-1.604740068	-0.722161809	-1.76
GA398	1	Mt. Zion Church	January	7.8	1	1	0	0	0	0	0	0	0.901225432	-1.604740068	-0.722161809	-1.76
GA399	1	Mt. Zion Church	January	7.8	1	1	0	0	0	0	0	0	0.901225432	-1.604740068	-0.722161809	-1.76
GA400	1	Mt. Zion Church	January	7.8	1	1	0	0	0	0	0	0	0.901225432	-1.604740068	-0.722161809	-1.76
GA402	1	Mt. Zion Church	February	11.7	0	0	0	1	0	0	0	0	0.901225432	-1.604740068	-0.722161809	-1.24
GA408	1	Mt. Zion Church	February	11.7	0	0	0	0	1	0	0	0	0.901225432	-1.604740068	-0.722161809	-1.24
GA409	1	Mt. Zion Church	February	11.7	1	1	0	0	0	0	0	0	0.901225432	-1.604740068	-0.722161809	-1.24
GA415	1	Mt. Zion Church	February	11.7	0	0	0	0	1	0	0	0	0.901225432	-1.604740068	-0.722161809	-1.24
GA417	1	Mt. Zion Church	February	11.7	1	1	0	1	0	0	0	0	0.901225432	-1.604740068	-0.722161809	-1.24
SC001	1	Old Plank Rd	December	11.1	0	0	0	0	0	1	0	0	-0.021017833	1.881007562	1.436155292	-1.32
SC002	1	Old Plank Rd	December	11.1	1	1	0	0	0	0	0	0	-0.021017833	1.881007562	1.436155292	-1.32
SC010	1	Old Plank Rd	December	11.1	0	0	0	0	1	0	0	0	-0.021017833	1.881007562	1.436155292	-1.32
SC014	1	Old Plank Rd	December	11.1	0	0	0	1	0	1	0	0	-0.021017833	1.881007562	1.436155292	-1.32
SC021	1	Old Plank Rd	December	11.1	0	0	0	0	0	1	0	0	-0.021017833	1.881007562	1.436155292	-1.32
SC024	1	Old Plank Rd	December	11.1	0	0	0	0	1	1	0	0	-0.021017833	1.881007562	1.436155292	-1.32
SC026	1	Old Plank Rd	December	11.1	1	1	0	0	1	0	0	0	-0.021017833	1.881007562	1.436155292	-1.32
SC031	1	Old Plank Rd	December	11.1	1	1	0	0	0	1	0	0	-0.021017833	1.881007562	1.436155292	-1.32
SC032	1	Old Plank Rd	December	11.1	0	0	0	1	0	1	0	0	-0.021017833	1.881007562	1.436155292	-1.32
SC034	1	Old Plank Rd	December	11.1	1	1	0	0	0	1	0	0	-0.021017833	1.881007562	1.436155292	-1.32
SC036	1	Old Plank Rd	November	16.1	0	0	0	0	1	0	0	0	-0.021017833	1.881007562	1.436155292	-0.653333333
SC046	1	Old Plank Rd	October	21.7	1	1	0	0	0	1	0	0	-0.021017833	1.881007562	1.436155292	0.093333333
SC047	1	Old Plank Rd	October	21.7	0	0	0	0	0	1	0	0	-0.021017833	1.881007562	1.436155292	0.093333333
SC049	1	Old Plank Rd	October	21.7	0	0	0	0	1	0	0	0	-0.021017833	1.881007562	1.436155292	0.093333333
SC055	1	Old Plank Rd	October	21.7	0	0	0	0	0	1	0	0	-0.021017833	1.881007562	1.436155292	0.093333333
SC057	1	Old Plank Rd	October	21.7	1	1	0	0	0	1	0	0	-0.021017833	1.881007562	1.436155292	0.093333333
SC074	1	Old Plank Rd	November	16.1	0	0	0	0	1	0	0	0	-0.021017833	1.881007562	1.436155292	-0.653333333
SC085	1	Old Plank Rd	November	16.1	1	1	0	0	0	1	0	0	-0.021017833	1.881007562	1.436155292	-0.653333333
SC095	1	Old Plank Rd	November	16.1	1	1	0	0	0	0	0	0	-0.021017833	1.881007562	1.436155292	-0.653333333
SC107	1	Old Plank Rd	August	29.4	1	1	0	1	0	0	0	1	-0.021017833	1.881007562	1.436155292	1.12
SC114	1	Old Plank Rd	October	21.7	1	1	0	0	0	1	0	0	-0.021017833	1.881007562	1.436155292	0.093333333
SC117	1	Old Plank Rd	October	21.7	0	0	0	0	0	1	0	0	-0.021017833	1.881007562	1.436155292	0.093333333
SC134	1	Old Plank Rd	October	21.7	0	0	0	0	0	1	0	0	-0.021017833	1.881007562	1.436155292	0.093333333
SC137	1	Old Plank Rd	October	21.7	0	0	0	0	1	0	0	0	-0.021017833	1.881007562	1.436155292	0.093333333
SC140	1	Old Plank Rd	September	26.7	1	1	0	1	0	0	0	1	-0.021017833	1.881007562	1.436155292	0.76
SC143	1	Old Plank Rd	September	26.7	0	0	0	1	1	0	0	0	-0.021017833	1.881007562	1.436155292	0.76
SC188	1	Old Plank Rd	August	29.4	1	0	1	0	0	0	0	0	-0.021017833	1.881007562	1.436155292	1.12
SC191	1	Old Plank Rd	August	29.4	1	0	1	0	0	0	0	0	-0.021017833	1.881007562	1.436155292	1.12
SC196	1	Old Plank Rd	August	29.4	1	1	0	0	0	1	0	0	-0.021017833	1.881007562	1.436155292	1.12
SC199	1	Old Plank Rd	August	29.4	0	0	0	0	1	0	0	0	-0.021017833	1.881007562	1.436155292	1.12
SC203	1	Old Plank Rd	August	29.4	1	0	1	0	0	0	0	0	-0.021017833	1.881007562	1.436155292	1.12
SC205	1	Old Plank Rd	September	26.7	1	1	0	0	0	1	0	0	-0.021017833	1.881007562	1.436155292	0.76
SC207	1	Old Plank Rd	August	29.4	0	0	0	1	1	0	0	0	-0.021017833	1.881007562	1.436155292	1.12
SC209	1	Old Plank Rd	June	28.9	1	0	1	0	0	0	0	0	-0.021017833	1.881007562	1.436155292	1.053333333
SC216	1	Old Plank Rd	June	28.9	1	0	1	0	0	0	0	0	-0.021017833	1.881007562	1.436155292	1.053333333
SC217	1	Old Plank Rd	June	28.9	1	1	0	0	0	0	0	0	-0.021017833	1.881007562	1.436155292	1.053333333
SC219	1	Old Plank Rd	June	28.9	0	0	0	0	1	0	0	0	-0.021017833	1.881007562	1.436155292	1.053333333
SC222	1	Old Plank Rd	June	28.9	0	0	0	0	1	0	0	0	-0.021017833	1.881007562	1.436155292	1.053333333
SC224	1	Old Plank Rd	June	28.9	0	0	0	0	1	0	0	0	-0.021017833	1.881007562	1.436155292	1.053333333
SC225	1	Old Plank Rd	June	28.9	0	0	0	0	0	1	0	0	-0.021017833	1.881007562	1.436155292	1.053333333
SC227	1	Old Plank Rd	June	28.9	1	0	1	0	0	1	0	0	-0.021017833	1.881007562	1.436155292	1.053333333
SC234	1	Old Plank Rd	June	28.9	1	1	0	0	0	0	0	0	-0.021017833	1.881007562	1.436155292	1.053333333
SC249	1	Old Plank Rd	June	28.9	1	0	1	1	0	0	0	0	-0.021017833	1.881007562	1.436155292	1.053333333
SC251	1	Old Plank Rd	June	28.9	0	0	0	0	1	0	0	0	-0.021017833	1.881007562	1.436155292	1.053333333
SC252	1	Old Plank Rd	June	28.9	0	0	0	0	1	1	0	0	-0.021017833	1.881007562	1.436155292	1.053333333
SC256	1	Old Plank Rd	June	28.9	1	0	1	0	0	0	0	0	-0.021017833	1.881007562	1.436155292	1.053333333
SC264	1	Old Plank Rd	April	20	1	1	0	0	0	0	0	0	-0.021017833	1.881007562	1.436155292	-0.133333333
SC265	1	Old Plank Rd	May	23.3	0	0	0	0	1	0	0	0	-0.021017833	1.881007562	1.436155292	0.306666667
SC298	1	Old Plank Rd	May	23.3	1	0	1	0	0	0	0	0	-0.021017833	1.881007562	1.436155292	0.306666667
SC299	1	Old Plank Rd	May	23.3	1	0	1	0	0	0	0	0	-0.021017833	1.881007562	1.436155292	0.306666667
SC301	1	Old Plank Rd	May	23.3	1	1	0	0	0	0	0	0	-0.021017833	1.881007562	1.436155292	0.306666667
SC325	1	Old Plank Rd	April	20	0	0	0	0	1	0	0	0	-0.021017833	1.881007562	1.436155292	-0.133333333
SC328	1	Old Plank Rd	April	20	0	0	0	0	1	0	0	0	-0.021017833	1.881007562	1.436155292	-0.133333333
SC329	1	Old Plank Rd	April	20	0	0	0	0	1	0	0	0	-0.021017833	1.881007562	1.436155292	-0.133333333
SC331	1	Old Plank Rd	April	20	0	0	0	1	0	0	0	0	-0.021017833	1.881007562	1.436155292	-0.133333333
SC333	1	Old Plank Rd	April	20	0	0	0	0	1	0	0	0	-0.021017833	1.881007562	1.436155292	-0.133333333
SC377	1	Old Plank Rd	April	20	1	1	0	0	0	0	0	0	-0.021017833	1.881007562	1.436155292	-0.133333333
SC378	1	Old Plank Rd	May	23.3	0	0	0	0	0	0	0	1	-0.021017833	1.881007562	1.436155292	0.306666667
SC384	1	Old Plank Rd	May	23.3	0	0	0	0	1	0	0	0	-0.021017833	1.881007562	1.436155292	0.306666667
SC389	1	Old Plank Rd	April	20	0	0	0	1	0	0	0	0	-0.021017833	1.881007562	1.436155292	-0.133333333
AL071	0	Old Salem Cemetery	June	26.7	0	0	0	0	0	1	0	1	-2.653726374	-0.547372648	1.606983872	0.76
AL132	0	Old Salem Cemetery	February	11.7	1	1	0	0	0	0	0	0	-2.653726374	-0.547372648	1.606983872	-1.24
AL192	0	Old Salem Cemetery	February	11.7	0	0	0	0	1	0	0	0	-2.653726374	-0.547372648	1.606983872	-1.24
AL196	0	Old Salem Cemetery	February	11.7	1	1	0	0	0	0	0	0	-2.653726374	-0.547372648	1.606983872	-1.24
AL214	0	Old Salem Cemetery	May	22.8	0	0	0	0	0	1	0	0	-2.653726374	-0.547372648	1.606983872	0.24
AL216	0	Old Salem Cemetery	May	22.8	1	1	0	0	0	0	0	0	-2.653726374	-0.547372648	1.606983872	0.24
AL230	0	Old Salem Cemetery	May	22.8	0	0	0	1	0	0	0	1	-2.653726374	-0.547372648	1.606983872	0.24
AL232	0	Old Salem Cemetery	January	8.3	0	0	0	0	1	0	0	0	-2.653726374	-0.547372648	1.606983872	-1.693333333
AL243	0	Old Salem Cemetery	January	8.3	1	1	0	0	0	0	0	0	-2.653726374	-0.547372648	1.606983872	-1.693333333
AL261	0	Old Salem Cemetery	January	8.3	1	1	0	0	0	0	0	0	-2.653726374	-0.547372648	1.606983872	-1.693333333
AL262	0	Old Salem Cemetery	February	11.7	0	0	0	0	1	0	0	0	-2.653726374	-0.547372648	1.606983872	-1.24
AL265	0	Old Salem Cemetery	January	8.3	1	1	0	0	0	0	0	0	-2.653726374	-0.547372648	1.606983872	-1.693333333
AL266	0	Old Salem Cemetery	January	8.3	0	0	0	1	0	0	0	0	-2.653726374	-0.547372648	1.606983872	-1.693333333
AL270	0	Old Salem Cemetery	January	8.3	1	1	0	0	0	0	0	0	-2.653726374	-0.547372648	1.606983872	-1.693333333
AL271	0	Old Salem Cemetery	January	8.3	0	0	0	1	0	0	0	0	-2.653726374	-0.547372648	1.606983872	-1.693333333
AL277	0	Old Salem Cemetery	February	11.7	1	1	0	0	0	0	0	0	-2.653726374	-0.547372648	1.606983872	-1.24
AL280	0	Old Salem Cemetery	January	8.3	1	1	0	1	1	0	0	0	-2.653726374	-0.547372648	1.606983872	-1.693333333
AL282	0	Old Salem Cemetery	January	8.3	1	1	0	0	0	0	0	0	-2.653726374	-0.547372648	1.606983872	-1.693333333
AL283	0	Old Salem Cemetery	January	8.3	1	1	0	0	1	0	0	0	-2.653726374	-0.547372648	1.606983872	-1.693333333
AL288	0	Old Salem Cemetery	January	8.3	0	0	0	0	1	0	0	0	-2.653726374	-0.547372648	1.606983872	-1.693333333
AL292	0	Old Salem Cemetery	January	8.3	0	0	0	0	1	0	0	0	-2.653726374	-0.547372648	1.606983872	-1.693333333
AL301	0	Old Salem Cemetery	February	11.7	0	0	0	1	0	0	0	0	-2.653726374	-0.547372648	1.606983872	-1.24
AL308	0	Old Salem Cemetery	January	8.3	1	1	0	0	0	0	0	0	-2.653726374	-0.547372648	1.606983872	-1.693333333
AL309	0	Old Salem Cemetery	January	8.3	1	1	0	0	0	0	0	0	-2.653726374	-0.547372648	1.606983872	-1.693333333
AL310	0	Old Salem Cemetery	January	8.3	0	0	0	0	1	0	0	1	-2.653726374	-0.547372648	1.606983872	-1.693333333
AL312	0	Old Salem Cemetery	January	8.3	0	0	0	1	0	0	0	0	-2.653726374	-0.547372648	1.606983872	-1.693333333
AL313	0	Old Salem Cemetery	February	11.7	1	1	0	0	0	0	0	0	-2.653726374	-0.547372648	1.606983872	-1.24
GA280	1	Owens	February	11.7	1	1	0	1	0	0	0	0	2.15191172	-1.138739709	-0.472161119	-1.24
GA300	1	Owens	February	11.7	0	0	0	0	1	0	0	0	2.15191172	-1.138739709	-0.472161119	-1.24
GA306	1	Owens	February	11.7	0	0	0	0	1	0	0	0	2.15191172	-1.138739709	-0.472161119	-1.24
GA359	1	Owens	February	11.7	0	0	0	0	1	0	0	0	2.15191172	-1.138739709	-0.472161119	-1.24
GA378	1	Owens	February	11.7	1	1	0	0	0	0	0	0	2.15191172	-1.138739709	-0.472161119	-1.24
GA403	1	Owens	February	11.7	0	0	0	1	0	0	0	0	2.15191172	-1.138739709	-0.472161119	-1.24
AL236	0	Parker Hill	January	8.3	1	1	0	0	0	0	0	0	0.59005681	2.419292666	-0.165894408	-1.693333333
AL237	0	Parker Hill	February	11.7	1	1	0	0	0	0	0	0	0.59005681	2.419292666	-0.165894408	-1.24
AL244	0	Parker Hill	January	8.3	1	1	0	0	0	0	0	0	0.59005681	2.419292666	-0.165894408	-1.693333333
AL249	0	Parker Hill	February	11.7	0	0	0	0	1	0	0	0	0.59005681	2.419292666	-0.165894408	-1.24
AL256	0	Parker Hill	January	8.3	0	0	0	1	0	0	0	0	0.59005681	2.419292666	-0.165894408	-1.693333333
AL257	0	Parker Hill	January	8.3	1	1	0	0	0	0	0	0	0.59005681	2.419292666	-0.165894408	-1.693333333
AL268	0	Parker Hill	January	8.3	1	1	0	0	0	0	0	0	0.59005681	2.419292666	-0.165894408	-1.693333333
AL269	0	Parker Hill	February	11.7	0	0	0	1	0	0	0	1	0.59005681	2.419292666	-0.165894408	-1.24
AL272	0	Parker Hill	February	11.7	0	0	0	1	0	0	0	0	0.59005681	2.419292666	-0.165894408	-1.24
AL275	0	Parker Hill	January	8.3	1	1	0	0	0	0	0	1	0.59005681	2.419292666	-0.165894408	-1.693333333
AL278	0	Parker Hill	January	8.3	0	0	0	1	0	0	0	0	0.59005681	2.419292666	-0.165894408	-1.693333333
AL281	0	Parker Hill	January	8.3	1	1	0	0	0	0	0	0	0.59005681	2.419292666	-0.165894408	-1.693333333
AL296	0	Parker Hill	February	11.7	0	0	0	1	0	0	0	0	0.59005681	2.419292666	-0.165894408	-1.24
AL297	0	Parker Hill	February	11.7	1	1	0	0	0	0	0	0	0.59005681	2.419292666	-0.165894408	-1.24
AL298	0	Parker Hill	February	11.7	1	1	0	0	0	0	0	0	0.59005681	2.419292666	-0.165894408	-1.24
AL299	0	Parker Hill	January	8.3	0	0	0	1	0	0	0	0	0.59005681	2.419292666	-0.165894408	-1.693333333
AL300	0	Parker Hill	January	8.3	0	0	0	1	0	0	0	0	0.59005681	2.419292666	-0.165894408	-1.693333333
AL303	0	Parker Hill	February	11.7	1	1	0	0	0	0	0	0	0.59005681	2.419292666	-0.165894408	-1.24
AL311	0	Parker Hill	January	8.3	0	0	0	1	0	0	0	0	0.59005681	2.419292666	-0.165894408	-1.693333333
AL049	0	Pines Grove	November	15	1	1	0	0	0	0	0	0	-2.745308291	-0.910055179	-1.486036943	-0.8
AL054	0	Pines Grove	November	15	0	0	0	0	1	0	0	0	-2.745308291	-0.910055179	-1.486036943	-0.8
AL061	0	Pines Grove	June	26.7	0	0	0	0	0	1	0	0	-2.745308291	-0.910055179	-1.486036943	0.76
AL062	0	Pines Grove	June	26.7	1	0	1	0	0	1	0	0	-2.745308291	-0.910055179	-1.486036943	0.76
AL066	0	Pines Grove	June	26.7	0	0	0	0	0	1	0	0	-2.745308291	-0.910055179	-1.486036943	0.76
AL069	0	Pines Grove	June	26.7	1	1	0	0	0	0	0	0	-2.745308291	-0.910055179	-1.486036943	0.76
AL072	0	Pines Grove	July	27.8	1	1	0	0	0	1	0	0	-2.745308291	-0.910055179	-1.486036943	0.906666667
AL073	0	Pines Grove	July	27.8	1	0	1	1	0	1	0	0	-2.745308291	-0.910055179	-1.486036943	0.906666667
AL079	0	Pines Grove	July	27.8	0	0	0	0	0	1	0	0	-2.745308291	-0.910055179	-1.486036943	0.906666667
AL090	0	Pines Grove	July	27.8	1	1	0	0	0	1	0	0	-2.745308291	-0.910055179	-1.486036943	0.906666667
AL101	0	Pines Grove	July	27.8	1	1	0	0	0	0	0	0	-2.745308291	-0.910055179	-1.486036943	0.906666667
AL102	0	Pines Grove	July	27.8	1	0	1	0	0	1	0	1	-2.745308291	-0.910055179	-1.486036943	0.906666667
AL105	0	Pines Grove	July	27.8	0	0	0	0	1	1	0	0	-2.745308291	-0.910055179	-1.486036943	0.906666667
AL106	0	Pines Grove	July	27.8	0	0	0	0	0	1	0	1	-2.745308291	-0.910055179	-1.486036943	0.906666667
AL108	0	Pines Grove	July	27.8	0	0	0	0	1	1	0	0	-2.745308291	-0.910055179	-1.486036943	0.906666667
AL115	0	Pines Grove	July	27.8	0	0	0	0	1	1	0	0	-2.745308291	-0.910055179	-1.486036943	0.906666667
AL120	0	Pines Grove	May	22.8	1	1	0	0	0	0	0	0	-2.745308291	-0.910055179	-1.486036943	0.24
AL127	0	Pines Grove	May	22.8	1	1	0	0	0	1	0	1	-2.745308291	-0.910055179	-1.486036943	0.24
AL141	0	Pines Grove	June	26.7	0	0	0	1	0	1	0	0	-2.745308291	-0.910055179	-1.486036943	0.76
AL166	0	Pines Grove	June	26.7	0	0	0	0	0	1	0	0	-2.745308291	-0.910055179	-1.486036943	0.76
AL168	0	Pines Grove	June	26.7	0	0	0	0	0	1	0	0	-2.745308291	-0.910055179	-1.486036943	0.76
AL173	0	Pines Grove	June	26.7	0	0	0	1	0	0	0	0	-2.745308291	-0.910055179	-1.486036943	0.76
AL175	0	Pines Grove	June	26.7	0	0	0	0	0	1	0	0	-2.745308291	-0.910055179	-1.486036943	0.76
AL198	0	Pines Grove	March	17.2	0	0	0	0	1	0	0	0	-2.745308291	-0.910055179	-1.486036943	-0.506666667
AL204	0	Pines Grove	March	17.2	1	1	0	0	0	0	0	0	-2.745308291	-0.910055179	-1.486036943	-0.506666667
AL206	0	Pines Grove	February	11.7	0	0	0	1	0	0	0	0	-2.745308291	-0.910055179	-1.486036943	-1.24
AL207	0	Pines Grove	May	22.8	0	0	0	0	1	0	0	0	-2.745308291	-0.910055179	-1.486036943	0.24
AL213	0	Pines Grove	March	17.2	0	0	0	0	1	0	0	0	-2.745308291	-0.910055179	-1.486036943	-0.506666667
AL217	0	Pines Grove	May	22.8	0	0	0	1	0	0	0	0	-2.745308291	-0.910055179	-1.486036943	0.24
AL219	0	Pines Grove	May	22.8	0	0	0	0	1	0	0	1	-2.745308291	-0.910055179	-1.486036943	0.24
AL221	0	Pines Grove	May	22.8	1	1	0	0	0	0	0	0	-2.745308291	-0.910055179	-1.486036943	0.24
AL222	0	Pines Grove	May	22.8	0	0	0	0	0	1	0	0	-2.745308291	-0.910055179	-1.486036943	0.24
AL223	0	Pines Grove	May	22.8	0	0	0	1	0	0	0	0	-2.745308291	-0.910055179	-1.486036943	0.24
AL226	0	Pines Grove	May	22.8	0	0	0	0	1	0	0	0	-2.745308291	-0.910055179	-1.486036943	0.24
AL227	0	Pines Grove	May	22.8	0	0	0	1	0	0	0	0	-2.745308291	-0.910055179	-1.486036943	0.24
AL231	0	Pines Grove	May	22.8	0	0	0	0	1	0	0	1	-2.745308291	-0.910055179	-1.486036943	0.24
AL234	0	Pines Grove	February	11.7	1	1	0	0	0	0	0	0	-2.745308291	-0.910055179	-1.486036943	-1.24
AL238	0	Pines Grove	February	11.7	0	0	0	1	0	0	0	0	-2.745308291	-0.910055179	-1.486036943	-1.24
AL240	0	Pines Grove	February	11.7	1	1	0	0	0	0	0	0	-2.745308291	-0.910055179	-1.486036943	-1.24
AL250	0	Pines Grove	March	17.2	1	1	0	0	0	0	0	0	-2.745308291	-0.910055179	-1.486036943	-0.506666667
AL251	0	Pines Grove	March	17.2	1	1	0	0	1	0	0	1	-2.745308291	-0.910055179	-1.486036943	-0.506666667
AL260	0	Pines Grove	February	11.7	1	1	0	0	0	0	0	0	-2.745308291	-0.910055179	-1.486036943	-1.24
AL274	0	Pines Grove	February	11.7	0	0	0	1	0	0	0	1	-2.745308291	-0.910055179	-1.486036943	-1.24
AL294	0	Pines Grove	February	11.7	1	1	0	0	0	0	0	0	-2.745308291	-0.910055179	-1.486036943	-1.24
GA012	1	Raburn	October	21.7	1	1	0	0	0	0	0	0	-0.796403724	-0.496891347	-0.613261332	0.093333333
GA013	1	Raburn	October	21.7	0	0	0	0	1	1	0	0	-0.796403724	-0.496891347	-0.613261332	0.093333333
GA014	1	Raburn	October	21.7	1	1	0	0	1	0	0	0	-0.796403724	-0.496891347	-0.613261332	0.093333333
GA018	1	Raburn	October	21.7	0	0	0	0	0	1	0	0	-0.796403724	-0.496891347	-0.613261332	0.093333333
GA020	1	Raburn	September	26.7	1	1	0	0	0	1	0	0	-0.796403724	-0.496891347	-0.613261332	0.76
GA040	1	Raburn	October	21.7	0	0	0	0	0	1	0	0	-0.796403724	-0.496891347	-0.613261332	0.093333333
GA049	1	Raburn	October	21.7	0	0	0	0	0	1	0	0	-0.796403724	-0.496891347	-0.613261332	0.093333333
GA064	1	Raburn	August	29.4	1	1	0	0	0	1	0	0	-0.796403724	-0.496891347	-0.613261332	1.12
GA065	1	Raburn	October	21.7	1	1	0	0	0	1	0	0	-0.796403724	-0.496891347	-0.613261332	0.093333333
GA072	1	Raburn	August	29.4	0	0	0	0	0	1	0	0	-0.796403724	-0.496891347	-0.613261332	1.12
GA076	1	Raburn	September	26.7	0	0	0	0	0	1	0	0	-0.796403724	-0.496891347	-0.613261332	0.76
GA077	1	Raburn	September	26.7	0	0	0	0	0	1	0	0	-0.796403724	-0.496891347	-0.613261332	0.76
GA085	1	Raburn	September	26.7	0	0	0	0	0	1	0	0	-0.796403724	-0.496891347	-0.613261332	0.76
GA088	1	Raburn	August	29.4	0	0	0	0	0	1	0	0	-0.796403724	-0.496891347	-0.613261332	1.12
GA091	1	Raburn	September	26.7	1	1	0	0	0	1	0	0	-0.796403724	-0.496891347	-0.613261332	0.76
GA092	1	Raburn	August	29.4	0	0	0	0	1	1	0	0	-0.796403724	-0.496891347	-0.613261332	1.12
GA096	1	Raburn	September	26.7	1	1	0	0	0	0	0	0	-0.796403724	-0.496891347	-0.613261332	0.76
GA098	1	Raburn	August	29.4	0	0	0	0	0	1	0	0	-0.796403724	-0.496891347	-0.613261332	1.12
GA108	1	Raburn	August	29.4	0	0	0	0	0	1	0	0	-0.796403724	-0.496891347	-0.613261332	1.12
GA109	1	Raburn	August	29.4	1	1	0	0	0	0	0	0	-0.796403724	-0.496891347	-0.613261332	1.12
GA118	1	Raburn	August	29.4	1	1	0	1	0	0	0	0	-0.796403724	-0.496891347	-0.613261332	1.12
GA120	1	Raburn	August	29.4	0	0	0	0	0	1	0	0	-0.796403724	-0.496891347	-0.613261332	1.12
GA125	1	Raburn	August	29.4	0	0	0	1	0	1	0	0	-0.796403724	-0.496891347	-0.613261332	1.12
GA135	1	Raburn	August	29.4	0	0	0	0	0	1	0	0	-0.796403724	-0.496891347	-0.613261332	1.12
GA138	1	Raburn	August	29.4	1	1	0	0	0	1	0	0	-0.796403724	-0.496891347	-0.613261332	1.12
GA145	1	Raburn	August	29.4	1	1	0	0	0	1	0	0	-0.796403724	-0.496891347	-0.613261332	1.12
GA146	1	Raburn	August	29.4	1	1	0	0	0	1	0	0	-0.796403724	-0.496891347	-0.613261332	1.12
GA148	1	Raburn	January	7.8	0	0	0	0	1	0	0	0	-0.796403724	-0.496891347	-0.613261332	-1.76
GA150	1	Raburn	January	7.8	0	0	0	0	0	1	0	0	-0.796403724	-0.496891347	-0.613261332	-1.76
GA162	1	Raburn	August	29.4	0	0	0	0	0	1	0	0	-0.796403724	-0.496891347	-0.613261332	1.12
GA164	1	Raburn	June	28.9	1	0	1	0	0	1	0	0	-0.796403724	-0.496891347	-0.613261332	1.053333333
GA170	1	Raburn	June	28.9	1	0	1	0	0	1	0	0	-0.796403724	-0.496891347	-0.613261332	1.053333333
GA180	1	Raburn	June	28.9	1	0	1	0	0	0	0	0	-0.796403724	-0.496891347	-0.613261332	1.053333333
GA181	1	Raburn	August	29.4	0	0	0	0	0	1	0	0	-0.796403724	-0.496891347	-0.613261332	1.12
GA184	1	Raburn	June	28.9	0	0	0	0	0	0	1	1	-0.796403724	-0.496891347	-0.613261332	1.053333333
GA187	1	Raburn	July	30.6	0	0	0	0	0	1	0	0	-0.796403724	-0.496891347	-0.613261332	1.28
GA189	1	Raburn	June	28.9	1	0	1	1	0	0	0	0	-0.796403724	-0.496891347	-0.613261332	1.053333333
GA197	1	Raburn	August	29.4	1	1	0	0	0	0	0	0	-0.796403724	-0.496891347	-0.613261332	1.12
GA200	1	Raburn	July	30.6	0	0	0	0	1	0	0	0	-0.796403724	-0.496891347	-0.613261332	1.28
GA202	1	Raburn	June	28.9	0	0	0	0	1	0	0	0	-0.796403724	-0.496891347	-0.613261332	1.053333333
GA235	1	Raburn	June	28.9	1	0	1	0	0	0	0	0	-0.796403724	-0.496891347	-0.613261332	1.053333333
GA251	1	Raburn	June	28.9	0	0	0	1	0	1	0	0	-0.796403724	-0.496891347	-0.613261332	1.053333333
GA253	1	Raburn	June	28.9	0	0	0	0	0	0	1	1	-0.796403724	-0.496891347	-0.613261332	1.053333333
GA259	1	Raburn	June	28.9	0	0	0	0	1	0	0	0	-0.796403724	-0.496891347	-0.613261332	1.053333333
GA271	1	Raburn	June	28.9	1	0	1	0	0	1	0	0	-0.796403724	-0.496891347	-0.613261332	1.053333333
GA299	1	Raburn	April	20	0	0	0	0	0	0	1	1	-0.796403724	-0.496891347	-0.613261332	-0.133333333
GA329	1	Raburn	April	20	0	0	0	1	0	0	0	0	-0.796403724	-0.496891347	-0.613261332	-0.133333333
GA345	1	Raburn	April	20	1	0	1	0	0	0	0	1	-0.796403724	-0.496891347	-0.613261332	-0.133333333
SC011	1	Saluda	December	11.1	1	1	0	0	0	0	0	0	-1.908374718	0.339344326	0.858372345	-1.32
SC025	1	Saluda	December	11.1	0	0	0	1	0	1	0	1	-1.908374718	0.339344326	0.858372345	-1.32
SC041	1	Saluda	October	21.7	1	1	0	0	0	0	0	0	-1.908374718	0.339344326	0.858372345	0.093333333
SC048	1	Saluda	October	21.7	1	1	0	0	0	1	0	0	-1.908374718	0.339344326	0.858372345	0.093333333
SC053	1	Saluda	October	21.7	1	1	0	0	0	0	0	0	-1.908374718	0.339344326	0.858372345	0.093333333
SC054	1	Saluda	October	21.7	0	0	0	0	0	1	0	0	-1.908374718	0.339344326	0.858372345	0.093333333
SC059	1	Saluda	October	21.7	1	1	0	0	0	0	0	0	-1.908374718	0.339344326	0.858372345	0.093333333
SC061	1	Saluda	October	21.7	0	0	0	0	1	0	0	0	-1.908374718	0.339344326	0.858372345	0.093333333
SC064	1	Saluda	October	21.7	0	0	0	0	1	0	0	0	-1.908374718	0.339344326	0.858372345	0.093333333
SC076	1	Saluda	November	16.1	1	1	0	0	0	1	0	0	-1.908374718	0.339344326	0.858372345	-0.653333333
SC086	1	Saluda	November	16.1	1	1	0	0	0	0	0	1	-1.908374718	0.339344326	0.858372345	-0.653333333
SC087	1	Saluda	November	16.1	0	0	0	0	1	0	0	0	-1.908374718	0.339344326	0.858372345	-0.653333333
SC091	1	Saluda	November	16.1	1	1	0	0	0	0	0	0	-1.908374718	0.339344326	0.858372345	-0.653333333
SC092	1	Saluda	November	16.1	1	1	0	0	0	0	0	0	-1.908374718	0.339344326	0.858372345	-0.653333333
SC096	1	Saluda	November	16.1	1	1	0	0	0	0	0	0	-1.908374718	0.339344326	0.858372345	-0.653333333
SC097	1	Saluda	November	16.1	1	1	0	0	1	0	0	1	-1.908374718	0.339344326	0.858372345	-0.653333333
SC115	1	Saluda	October	21.7	0	0	0	0	0	1	0	0	-1.908374718	0.339344326	0.858372345	0.093333333
SC127	1	Saluda	October	21.7	0	0	0	0	0	0	0	1	-1.908374718	0.339344326	0.858372345	0.093333333
SC128	1	Saluda	October	21.7	0	0	0	1	0	0	0	0	-1.908374718	0.339344326	0.858372345	0.093333333
SC129	1	Saluda	October	21.7	0	0	0	0	0	1	0	0	-1.908374718	0.339344326	0.858372345	0.093333333
SC132	1	Saluda	October	21.7	0	0	0	0	1	0	0	1	-1.908374718	0.339344326	0.858372345	0.093333333
SC136	1	Saluda	September	26.7	0	0	0	1	0	0	0	0	-1.908374718	0.339344326	0.858372345	0.76
SC138	1	Saluda	October	21.7	0	0	0	1	0	0	0	0	-1.908374718	0.339344326	0.858372345	0.093333333
SC142	1	Saluda	September	26.7	0	0	0	1	0	0	0	0	-1.908374718	0.339344326	0.858372345	0.76
SC144	1	Saluda	September	26.7	0	0	0	1	0	0	0	0	-1.908374718	0.339344326	0.858372345	0.76
SC145	1	Saluda	October	21.7	0	0	0	0	1	0	0	0	-1.908374718	0.339344326	0.858372345	0.093333333
SC146	1	Saluda	October	21.7	1	1	0	0	0	1	0	0	-1.908374718	0.339344326	0.858372345	0.093333333
SC147	1	Saluda	October	21.7	0	0	0	0	1	1	0	1	-1.908374718	0.339344326	0.858372345	0.093333333
SC149	1	Saluda	October	21.7	0	0	0	0	1	0	0	0	-1.908374718	0.339344326	0.858372345	0.093333333
SC153	1	Saluda	October	21.7	0	0	0	0	0	1	0	0	-1.908374718	0.339344326	0.858372345	0.093333333
SC160	1	Saluda	October	21.7	0	0	0	1	0	0	0	0	-1.908374718	0.339344326	0.858372345	0.093333333
SC166	1	Saluda	June	28.9	1	0	1	0	0	0	0	0	-1.908374718	0.339344326	0.858372345	1.053333333
SC177	1	Saluda	June	28.9	1	0	1	0	0	0	0	0	-1.908374718	0.339344326	0.858372345	1.053333333
SC189	1	Saluda	August	29.4	1	1	0	1	0	0	0	0	-1.908374718	0.339344326	0.858372345	1.12
SC190	1	Saluda	August	29.4	0	0	0	0	1	0	0	0	-1.908374718	0.339344326	0.858372345	1.12
SC195	1	Saluda	August	29.4	0	0	0	1	0	0	0	0	-1.908374718	0.339344326	0.858372345	1.12
SC201	1	Saluda	August	29.4	1	1	0	0	0	0	0	0	-1.908374718	0.339344326	0.858372345	1.12
SC208	1	Saluda	August	29.4	0	0	0	1	0	0	0	0	-1.908374718	0.339344326	0.858372345	1.12
SC235	1	Saluda	June	28.9	1	0	1	0	0	1	0	0	-1.908374718	0.339344326	0.858372345	1.053333333
SC240	1	Saluda	June	28.9	0	0	0	0	1	0	0	0	-1.908374718	0.339344326	0.858372345	1.053333333
SC241	1	Saluda	June	28.9	0	0	0	0	1	0	0	0	-1.908374718	0.339344326	0.858372345	1.053333333
SC242	1	Saluda	June	28.9	0	0	0	0	1	0	0	0	-1.908374718	0.339344326	0.858372345	1.053333333
SC247	1	Saluda	June	28.9	1	1	0	0	0	0	0	0	-1.908374718	0.339344326	0.858372345	1.053333333
SC250	1	Saluda	June	28.9	0	0	0	0	0	1	0	0	-1.908374718	0.339344326	0.858372345	1.053333333
SC253	1	Saluda	June	28.9	0	0	0	0	1	0	0	0	-1.908374718	0.339344326	0.858372345	1.053333333
SC260	1	Saluda	June	28.9	0	0	0	1	0	0	0	0	-1.908374718	0.339344326	0.858372345	1.053333333
SC261	1	Saluda	June	28.9	0	0	0	0	1	1	0	0	-1.908374718	0.339344326	0.858372345	1.053333333
SC270	1	Saluda	May	23.3	1	0	1	0	0	0	0	0	-1.908374718	0.339344326	0.858372345	0.306666667
SC297	1	Saluda	May	23.3	1	1	0	0	0	0	0	0	-1.908374718	0.339344326	0.858372345	0.306666667
SC309	1	Saluda	May	23.3	1	1	0	0	1	0	0	1	-1.908374718	0.339344326	0.858372345	0.306666667
SC310	1	Saluda	May	23.3	0	0	0	0	1	0	0	0	-1.908374718	0.339344326	0.858372345	0.306666667
SC316	1	Saluda	June	28.9	0	0	0	0	0	1	0	0	-1.908374718	0.339344326	0.858372345	1.053333333
SC317	1	Saluda	May	23.3	1	1	0	1	0	0	0	0	-1.908374718	0.339344326	0.858372345	0.306666667
SC321	1	Saluda	April	20	0	0	0	0	1	0	0	0	-1.908374718	0.339344326	0.858372345	-0.133333333
SC322	1	Saluda	April	20	1	1	0	0	0	0	0	0	-1.908374718	0.339344326	0.858372345	-0.133333333
SC326	1	Saluda	May	23.3	1	0	1	1	1	0	0	0	-1.908374718	0.339344326	0.858372345	0.306666667
SC330	1	Saluda	April	20	0	0	0	0	1	0	0	0	-1.908374718	0.339344326	0.858372345	-0.133333333
SC332	1	Saluda	April	20	0	0	0	0	1	0	0	0	-1.908374718	0.339344326	0.858372345	-0.133333333
SC334	1	Saluda	April	20	1	0	1	0	0	0	0	0	-1.908374718	0.339344326	0.858372345	-0.133333333
GA279	1	Soap Creek	March	17.8	1	1	0	0	0	1	0	0	-1.817963195	0.334183323	0.836989544	-0.426666667
GA281	1	Soap Creek	March	17.8	0	0	0	1	0	0	0	0	-1.817963195	0.334183323	0.836989544	-0.426666667
GA283	1	Soap Creek	March	17.8	0	0	0	1	1	0	0	0	-1.817963195	0.334183323	0.836989544	-0.426666667
GA307	1	Soap Creek	March	17.8	1	0	1	1	0	0	0	1	-1.817963195	0.334183323	0.836989544	-0.426666667
GA314	1	Soap Creek	March	17.8	1	0	1	0	0	0	0	0	-1.817963195	0.334183323	0.836989544	-0.426666667
GA315	1	Soap Creek	March	17.8	0	0	0	1	0	0	0	1	-1.817963195	0.334183323	0.836989544	-0.426666667
GA317	1	Soap Creek	February	11.7	0	0	0	0	1	0	0	0	-1.817963195	0.334183323	0.836989544	-1.24
GA318	1	Soap Creek	February	11.7	0	0	0	0	1	0	0	0	-1.817963195	0.334183323	0.836989544	-1.24
GA330	1	Soap Creek	January	7.8	0	0	0	0	1	0	0	0	-1.817963195	0.334183323	0.836989544	-1.76
GA353	1	Soap Creek	March	17.8	0	0	0	0	1	0	0	1	-1.817963195	0.334183323	0.836989544	-0.426666667
GA362	1	Soap Creek	February	11.7	1	1	0	0	0	0	0	0	-1.817963195	0.334183323	0.836989544	-1.24
GA372	1	Soap Creek	January	7.8	1	1	0	0	0	0	0	1	-1.817963195	0.334183323	0.836989544	-1.76
GA379	1	Soap Creek	February	11.7	0	0	0	0	1	0	0	0	-1.817963195	0.334183323	0.836989544	-1.24
GA389	1	Soap Creek	January	7.8	1	1	0	0	0	0	0	0	-1.817963195	0.334183323	0.836989544	-1.76
GA392	1	Soap Creek	January	7.8	0	0	0	0	1	0	0	0	-1.817963195	0.334183323	0.836989544	-1.76
GA401	1	Soap Creek	January	7.8	0	0	0	0	1	0	0	0	-1.817963195	0.334183323	0.836989544	-1.76
GA406	1	Soap Creek	February	11.7	1	1	0	0	0	0	0	0	-1.817963195	0.334183323	0.836989544	-1.24
GA407	1	Soap Creek	February	11.7	0	0	0	1	0	0	0	0	-1.817963195	0.334183323	0.836989544	-1.24
GA414	1	Soap Creek	January	7.8	0	0	0	0	1	0	0	0	-1.817963195	0.334183323	0.836989544	-1.76
GA416	1	Soap Creek	January	7.8	0	0	0	1	0	0	0	0	-1.817963195	0.334183323	0.836989544	-1.76
SC003	1	Steeple	December	11.1	1	1	0	0	0	1	0	0	-2.060941663	0.16378773	2.088071872	-1.32
SC012	1	Steeple	December	11.1	0	0	0	0	0	1	0	0	-2.060941663	0.16378773	2.088071872	-1.32
SC013	1	Steeple	December	11.1	0	0	0	1	0	1	0	0	-2.060941663	0.16378773	2.088071872	-1.32
SC015	1	Steeple	December	11.1	0	0	0	0	1	0	0	0	-2.060941663	0.16378773	2.088071872	-1.32
SC016	1	Steeple	December	11.1	1	1	0	0	0	1	0	0	-2.060941663	0.16378773	2.088071872	-1.32
SC018	1	Steeple	December	11.1	0	0	0	0	0	1	0	0	-2.060941663	0.16378773	2.088071872	-1.32
SC019	1	Steeple	December	11.1	0	0	0	0	0	1	0	0	-2.060941663	0.16378773	2.088071872	-1.32
SC020	1	Steeple	December	11.1	1	1	0	0	0	1	0	0	-2.060941663	0.16378773	2.088071872	-1.32
SC022	1	Steeple	December	11.1	0	0	0	0	0	0	0	1	-2.060941663	0.16378773	2.088071872	-1.32
SC023	1	Steeple	December	11.1	1	1	0	0	0	1	0	0	-2.060941663	0.16378773	2.088071872	-1.32
SC029	1	Steeple	December	11.1	1	1	0	0	0	0	0	0	-2.060941663	0.16378773	2.088071872	-1.32
SC030	1	Steeple	December	11.1	0	0	0	0	0	1	0	0	-2.060941663	0.16378773	2.088071872	-1.32
SC037	1	Steeple	October	21.7	1	0	1	0	0	1	0	1	-2.060941663	0.16378773	2.088071872	0.093333333
SC043	1	Steeple	October	21.7	0	0	0	0	0	1	0	0	-2.060941663	0.16378773	2.088071872	0.093333333
SC044	1	Steeple	October	21.7	0	0	0	0	0	1	0	0	-2.060941663	0.16378773	2.088071872	0.093333333
SC045	1	Steeple	November	16.1	0	0	0	1	0	1	0	0	-2.060941663	0.16378773	2.088071872	-0.653333333
SC058	1	Steeple	November	16.1	0	0	0	0	0	1	0	0	-2.060941663	0.16378773	2.088071872	-0.653333333
SC060	1	Steeple	October	21.7	0	0	0	0	0	1	0	1	-2.060941663	0.16378773	2.088071872	0.093333333
SC062	1	Steeple	October	21.7	1	1	0	0	0	1	0	0	-2.060941663	0.16378773	2.088071872	0.093333333
SC063	1	Steeple	October	21.7	0	0	0	0	1	1	0	1	-2.060941663	0.16378773	2.088071872	0.093333333
SC065	1	Steeple	October	21.7	0	0	0	0	0	1	0	0	-2.060941663	0.16378773	2.088071872	0.093333333
SC067	1	Steeple	November	16.1	0	0	0	0	0	1	0	0	-2.060941663	0.16378773	2.088071872	-0.653333333
SC068	1	Steeple	November	16.1	0	0	0	1	0	1	0	0	-2.060941663	0.16378773	2.088071872	-0.653333333
SC069	1	Steeple	November	16.1	1	1	0	0	0	1	0	0	-2.060941663	0.16378773	2.088071872	-0.653333333
SC070	1	Steeple	November	16.1	1	1	0	1	0	1	0	1	-2.060941663	0.16378773	2.088071872	-0.653333333
SC071	1	Steeple	November	16.1	0	0	0	0	0	1	0	0	-2.060941663	0.16378773	2.088071872	-0.653333333
SC072	1	Steeple	November	16.1	0	0	0	0	0	1	0	1	-2.060941663	0.16378773	2.088071872	-0.653333333
SC073	1	Steeple	November	16.1	0	0	0	1	0	1	0	0	-2.060941663	0.16378773	2.088071872	-0.653333333
SC075	1	Steeple	November	16.1	0	0	0	0	0	1	0	0	-2.060941663	0.16378773	2.088071872	-0.653333333
SC077	1	Steeple	November	16.1	0	0	0	1	0	0	0	1	-2.060941663	0.16378773	2.088071872	-0.653333333
SC078	1	Steeple	November	16.1	1	1	0	0	0	1	0	0	-2.060941663	0.16378773	2.088071872	-0.653333333
SC079	1	Steeple	November	16.1	0	0	0	0	0	1	0	0	-2.060941663	0.16378773	2.088071872	-0.653333333
SC081	1	Steeple	November	16.1	0	0	0	0	1	1	0	0	-2.060941663	0.16378773	2.088071872	-0.653333333
SC082	1	Steeple	November	16.1	1	1	0	0	0	1	0	0	-2.060941663	0.16378773	2.088071872	-0.653333333
SC089	1	Steeple	November	16.1	0	0	0	1	0	1	0	1	-2.060941663	0.16378773	2.088071872	-0.653333333
SC093	1	Steeple	December	11.1	0	0	0	1	0	1	0	0	-2.060941663	0.16378773	2.088071872	-1.32
SC100	1	Steeple	October	21.7	0	0	0	0	0	1	0	0	-2.060941663	0.16378773	2.088071872	0.093333333
SC106	1	Steeple	October	21.7	1	1	0	0	0	1	0	1	-2.060941663	0.16378773	2.088071872	0.093333333
SC118	1	Steeple	October	21.7	0	0	0	0	0	1	0	1	-2.060941663	0.16378773	2.088071872	0.093333333
SC119	1	Steeple	October	21.7	0	0	0	0	0	1	0	0	-2.060941663	0.16378773	2.088071872	0.093333333
SC120	1	Steeple	October	21.7	0	0	0	0	0	0	0	1	-2.060941663	0.16378773	2.088071872	0.093333333
SC121	1	Steeple	October	21.7	0	0	0	0	0	1	0	0	-2.060941663	0.16378773	2.088071872	0.093333333
SC122	1	Steeple	October	21.7	1	1	0	0	0	1	0	0	-2.060941663	0.16378773	2.088071872	0.093333333
SC123	1	Steeple	October	21.7	0	0	0	0	0	1	0	1	-2.060941663	0.16378773	2.088071872	0.093333333
SC124	1	Steeple	September	26.7	0	0	0	0	0	1	0	1	-2.060941663	0.16378773	2.088071872	0.76
SC126	1	Steeple	September	26.7	0	0	0	0	0	0	0	1	-2.060941663	0.16378773	2.088071872	0.76
SC130	1	Steeple	September	26.7	1	1	0	0	0	1	0	0	-2.060941663	0.16378773	2.088071872	0.76
SC131	1	Steeple	September	26.7	0	0	0	0	0	0	0	1	-2.060941663	0.16378773	2.088071872	0.76
SC135	1	Steeple	September	26.7	0	0	0	0	0	0	0	1	-2.060941663	0.16378773	2.088071872	0.76
SC139	1	Steeple	October	21.7	0	0	0	1	0	0	0	1	-2.060941663	0.16378773	2.088071872	0.093333333
SC141	1	Steeple	October	21.7	0	0	0	1	0	0	0	0	-2.060941663	0.16378773	2.088071872	0.093333333
SC150	1	Steeple	October	21.7	1	1	0	0	0	1	0	1	-2.060941663	0.16378773	2.088071872	0.093333333
SC151	1	Steeple	October	21.7	0	0	0	0	0	1	0	0	-2.060941663	0.16378773	2.088071872	0.093333333
SC152	1	Steeple	October	21.7	0	0	0	0	0	1	0	0	-2.060941663	0.16378773	2.088071872	0.093333333
SC154	1	Steeple	October	21.7	0	0	0	0	0	1	1	1	-2.060941663	0.16378773	2.088071872	0.093333333
SC155	1	Steeple	October	21.7	1	1	0	0	0	0	0	0	-2.060941663	0.16378773	2.088071872	0.093333333
SC156	1	Steeple	October	21.7	1	1	0	0	0	1	0	0	-2.060941663	0.16378773	2.088071872	0.093333333
SC159	1	Steeple	October	21.7	0	0	0	1	0	0	0	1	-2.060941663	0.16378773	2.088071872	0.093333333
SC176	1	Steeple	August	29.4	1	1	0	0	0	1	0	0	-2.060941663	0.16378773	2.088071872	1.12
SC185	1	Steeple	August	29.4	0	0	0	1	0	0	0	0	-2.060941663	0.16378773	2.088071872	1.12
SC187	1	Steeple	August	29.4	0	0	0	1	0	0	0	0	-2.060941663	0.16378773	2.088071872	1.12
SC192	1	Steeple	October	21.7	0	0	0	1	0	0	0	1	-2.060941663	0.16378773	2.088071872	0.093333333
SC193	1	Steeple	August	29.4	0	0	0	1	0	1	0	0	-2.060941663	0.16378773	2.088071872	1.12
SC194	1	Steeple	August	29.4	1	1	0	1	0	1	0	0	-2.060941663	0.16378773	2.088071872	1.12
SC198	1	Steeple	October	21.7	0	0	0	0	0	1	0	1	-2.060941663	0.16378773	2.088071872	0.093333333
SC202	1	Steeple	August	29.4	1	0	1	0	0	1	0	0	-2.060941663	0.16378773	2.088071872	1.12
SC210	1	Steeple	June	28.9	1	0	1	0	0	0	0	0	-2.060941663	0.16378773	2.088071872	1.053333333
SC214	1	Steeple	June	28.9	1	0	1	0	0	1	0	0	-2.060941663	0.16378773	2.088071872	1.053333333
SC231	1	Steeple	June	28.9	0	0	0	0	1	0	0	0	-2.060941663	0.16378773	2.088071872	1.053333333
SC243	1	Steeple	June	28.9	0	0	0	1	0	1	0	0	-2.060941663	0.16378773	2.088071872	1.053333333
SC254	1	Steeple	June	28.9	0	0	0	1	0	0	0	0	-2.060941663	0.16378773	2.088071872	1.053333333
SC258	1	Steeple	June	28.9	1	1	0	0	0	1	0	0	-2.060941663	0.16378773	2.088071872	1.053333333
SC293	1	Steeple	May	23.3	0	0	0	1	1	1	0	0	-2.060941663	0.16378773	2.088071872	0.306666667
SC300	1	Steeple	May	23.3	1	0	1	1	0	0	0	0	-2.060941663	0.16378773	2.088071872	0.306666667
SC319	1	Steeple	April	20	0	0	0	0	1	0	0	0	-2.060941663	0.16378773	2.088071872	-0.133333333
SC323	1	Steeple	April	20	0	0	0	0	1	0	0	0	-2.060941663	0.16378773	2.088071872	-0.133333333
SC327	1	Steeple	April	20	0	0	0	1	0	0	0	1	-2.060941663	0.16378773	2.088071872	-0.133333333
SC335	1	Steeple	April	20	1	1	0	0	0	0	0	0	-2.060941663	0.16378773	2.088071872	-0.133333333
SC336	1	Steeple	April	20	0	0	0	1	0	1	0	0	-2.060941663	0.16378773	2.088071872	-0.133333333
SC337	1	Steeple	April	20	0	0	0	1	0	0	0	0	-2.060941663	0.16378773	2.088071872	-0.133333333
SC347	1	Steeple	January	7.8	1	1	0	0	0	0	0	0	-2.060941663	0.16378773	2.088071872	-1.76
SC359	1	Steeple	May	23.3	1	0	1	0	0	0	0	0	-2.060941663	0.16378773	2.088071872	0.306666667
SC372	1	Steeple	May	23.3	1	0	1	0	0	0	0	0	-2.060941663	0.16378773	2.088071872	0.306666667
SC380	1	Steeple	May	23.3	1	1	0	0	0	0	0	1	-2.060941663	0.16378773	2.088071872	0.306666667
SC395	1	Steeple	January	7.8	0	0	0	0	0	0	0	1	-2.060941663	0.16378773	2.088071872	-1.76
AL017	0	Upshaw	September	26.1	0	0	0	0	0	1	0	0	-0.678437281	1.626381263	-0.440762615	0.68
AL020	0	Upshaw	September	26.1	0	0	0	1	1	0	0	0	-0.678437281	1.626381263	-0.440762615	0.68
AL078	0	Upshaw	July	27.8	0	0	0	0	0	0	0	1	-0.678437281	1.626381263	-0.440762615	0.906666667
AL080	0	Upshaw	June	26.7	0	0	0	0	0	1	0	0	-0.678437281	1.626381263	-0.440762615	0.76
AL169	0	Upshaw	June	26.7	0	0	0	0	0	1	0	1	-0.678437281	1.626381263	-0.440762615	0.76
AL170	0	Upshaw	June	26.7	1	1	0	0	1	1	0	1	-0.678437281	1.626381263	-0.440762615	0.76
AL171	0	Upshaw	June	26.7	0	0	0	0	0	1	0	0	-0.678437281	1.626381263	-0.440762615	0.76
AL179	0	Upshaw	June	26.7	0	0	0	0	0	1	0	0	-0.678437281	1.626381263	-0.440762615	0.76
AL184	0	Upshaw	June	26.7	0	0	0	0	0	1	0	0	-0.678437281	1.626381263	-0.440762615	0.76
GA115	1	Wells	July	30.6	0	0	0	0	0	1	0	0	-0.326759799	-0.918035643	0.055686567	1.28
GA129	1	Wells	July	30.6	0	0	0	0	0	1	0	0	-0.326759799	-0.918035643	0.055686567	1.28
GA134	1	Wells	July	30.6	1	1	0	0	0	1	0	0	-0.326759799	-0.918035643	0.055686567	1.28
GA163	1	Wells	July	30.6	0	0	0	1	0	0	0	0	-0.326759799	-0.918035643	0.055686567	1.28
GA172	1	Wells	July	30.6	0	0	0	0	0	1	0	0	-0.326759799	-0.918035643	0.055686567	1.28
GA174	1	Wells	July	30.6	1	1	0	0	0	1	0	1	-0.326759799	-0.918035643	0.055686567	1.28
GA185	1	Wells	July	30.6	0	0	0	1	1	1	0	0	-0.326759799	-0.918035643	0.055686567	1.28
GA204	1	Wells	July	30.6	0	0	0	0	0	0	0	1	-0.326759799	-0.918035643	0.055686567	1.28
GA209	1	Wells	July	30.6	1	1	0	0	0	1	0	0	-0.326759799	-0.918035643	0.055686567	1.28
GA212	1	Wells	May	23.3	1	0	1	0	0	0	0	0	-0.326759799	-0.918035643	0.055686567	0.306666667
GA214	1	Wells	May	23.3	0	0	0	1	0	0	0	0	-0.326759799	-0.918035643	0.055686567	0.306666667
GA215	1	Wells	May	23.3	1	0	1	1	0	0	0	1	-0.326759799	-0.918035643	0.055686567	0.306666667
GA224	1	Wells	May	23.3	1	1	0	0	0	0	0	0	-0.326759799	-0.918035643	0.055686567	0.306666667
GA236	1	Wells	June	28.9	1	0	1	0	0	1	0	1	-0.326759799	-0.918035643	0.055686567	1.053333333
GA237	1	Wells	June	28.9	1	1	0	0	0	1	0	0	-0.326759799	-0.918035643	0.055686567	1.053333333
GA246	1	Wells	June	28.9	0	0	0	0	0	0	0	1	-0.326759799	-0.918035643	0.055686567	1.053333333
GA252	1	Wells	June	28.9	0	0	0	0	1	1	0	0	-0.326759799	-0.918035643	0.055686567	1.053333333
GA261	1	Wells	July	30.6	1	0	1	0	0	1	0	0	-0.326759799	-0.918035643	0.055686567	1.28
GA264	1	Wells	July	30.6	1	0	1	0	0	1	0	0	-0.326759799	-0.918035643	0.055686567	1.28
GA266	1	Wells	July	30.6	1	0	1	0	0	1	0	0	-0.326759799	-0.918035643	0.055686567	1.28
GA270	1	Wells	June	28.9	1	1	0	0	0	1	0	1	-0.326759799	-0.918035643	0.055686567	1.053333333
GA273	1	Wells	June	28.9	0	0	0	0	0	1	0	0	-0.326759799	-0.918035643	0.055686567	1.053333333
GA275	1	Wells	June	28.9	0	0	1	0	0	1	0	0	-0.326759799	-0.918035643	0.055686567	1.053333333
GA291	1	Wells	March	17.8	0	0	0	0	1	0	0	1	-0.326759799	-0.918035643	0.055686567	-0.426666667
GA292	1	Wells	February	11.7	1	1	0	0	0	0	0	0	-0.326759799	-0.918035643	0.055686567	-1.24
GA298	1	Wells	February	11.7	1	1	0	0	0	0	0	0	-0.326759799	-0.918035643	0.055686567	-1.24
GA303	1	Wells	March	17.8	0	0	0	0	1	0	0	0	-0.326759799	-0.918035643	0.055686567	-0.426666667
GA305	1	Wells	May	23.3	1	0	1	0	0	0	0	0	-0.326759799	-0.918035643	0.055686567	0.306666667
GA319	1	Wells	March	17.8	1	1	0	0	0	0	0	0	-0.326759799	-0.918035643	0.055686567	-0.426666667
GA323	1	Wells	May	23.3	0	0	0	1	0	0	0	0	-0.326759799	-0.918035643	0.055686567	0.306666667
GA328	1	Wells	January	7.8	0	0	0	0	0	1	0	0	-0.326759799	-0.918035643	0.055686567	-1.76
GA334	1	Wells	March	17.8	1	0	1	1	0	0	0	0	-0.326759799	-0.918035643	0.055686567	-0.426666667
GA337	1	Wells	March	17.8	1	1	0	0	0	0	0	0	-0.326759799	-0.918035643	0.055686567	-0.426666667
GA340	1	Wells	March	17.8	0	0	0	0	1	0	0	0	-0.326759799	-0.918035643	0.055686567	-0.426666667
GA344	1	Wells	February	11.7	1	1	0	0	0	0	0	0	-0.326759799	-0.918035643	0.055686567	-1.24
GA356	1	Wells	February	11.7	1	1	0	0	0	0	0	0	-0.326759799	-0.918035643	0.055686567	-1.24
GA357	1	Wells	January	7.8	1	1	0	1	1	0	0	0	-0.326759799	-0.918035643	0.055686567	-1.76
GA358	1	Wells	March	17.8	0	0	0	0	1	0	0	0	-0.326759799	-0.918035643	0.055686567	-0.426666667
GA360	1	Wells	February	11.7	0	0	0	0	1	0	0	0	-0.326759799	-0.918035643	0.055686567	-1.24
GA367	1	Wells	February	11.7	0	0	0	1	1	0	0	0	-0.326759799	-0.918035643	0.055686567	-1.24
GA371	1	Wells	February	11.7	0	0	0	0	1	0	0	0	-0.326759799	-0.918035643	0.055686567	-1.24
GA374	1	Wells	February	11.7	1	1	0	0	0	0	0	0	-0.326759799	-0.918035643	0.055686567	-1.24
GA376	1	Wells	March	17.8	0	0	0	1	1	0	0	0	-0.326759799	-0.918035643	0.055686567	-0.426666667
GA385	1	Wells	February	11.7	0	0	0	0	1	0	0	0	-0.326759799	-0.918035643	0.055686567	-1.24
GA391	1	Wells	January	7.8	1	1	0	0	0	0	0	0	-0.326759799	-0.918035643	0.055686567	-1.76
GA396	1	Wells	January	7.8	1	1	0	0	0	0	0	0	-0.326759799	-0.918035643	0.055686567	-1.76
GA410	1	Wells	February	11.7	1	1	0	0	0	0	0	0	-0.326759799	-0.918035643	0.055686567	-1.24
GA411	1	Wells	February	11.7	0	0	0	1	0	0	0	1	-0.326759799	-0.918035643	0.055686567	-1.24
GA412	1	Wells	February	11.7	1	1	0	0	0	0	0	0	-0.326759799	-0.918035643	0.055686567	-1.24
GA067	1	Willford	August	29.4	0	0	0	0	0	1	0	0	-0.367495197	-1.400395595	0.284618468	1.12
GA068	1	Willford	September	26.7	0	0	0	1	0	0	0	0	-0.367495197	-1.400395595	0.284618468	0.76
GA069	1	Willford	September	26.7	0	0	0	0	0	0	1	1	-0.367495197	-1.400395595	0.284618468	0.76
GA070	1	Willford	August	29.4	0	0	0	0	1	0	0	0	-0.367495197	-1.400395595	0.284618468	1.12
GA071	1	Willford	August	29.4	1	1	0	1	0	1	0	1	-0.367495197	-1.400395595	0.284618468	1.12
GA075	1	Willford	September	26.7	1	1	0	0	0	1	0	0	-0.367495197	-1.400395595	0.284618468	0.76
GA078	1	Willford	September	26.7	0	0	0	0	0	1	0	0	-0.367495197	-1.400395595	0.284618468	0.76
GA082	1	Willford	August	29.4	0	0	0	1	0	0	0	0	-0.367495197	-1.400395595	0.284618468	1.12
GA083	1	Willford	August	29.4	0	0	0	0	0	1	0	0	-0.367495197	-1.400395595	0.284618468	1.12
GA084	1	Willford	September	26.7	1	1	0	1	0	1	0	0	-0.367495197	-1.400395595	0.284618468	0.76
GA086	1	Willford	September	26.7	0	0	0	1	1	0	0	0	-0.367495197	-1.400395595	0.284618468	0.76
GA087	1	Willford	September	26.7	0	0	0	1	0	0	0	0	-0.367495197	-1.400395595	0.284618468	0.76
GA099	1	Willford	August	29.4	0	0	0	0	1	1	0	0	-0.367495197	-1.400395595	0.284618468	1.12
GA101	1	Willford	August	29.4	0	0	0	0	0	1	0	0	-0.367495197	-1.400395595	0.284618468	1.12
GA107	1	Willford	August	29.4	0	0	0	0	1	0	0	0	-0.367495197	-1.400395595	0.284618468	1.12
GA119	1	Willford	September	26.7	0	0	0	0	0	1	0	0	-0.367495197	-1.400395595	0.284618468	0.76
GA121	1	Willford	August	29.4	0	0	0	1	0	0	0	0	-0.367495197	-1.400395595	0.284618468	1.12
GA132	1	Willford	September	26.7	0	0	0	1	0	0	0	0	-0.367495197	-1.400395595	0.284618468	0.76
GA137	1	Willford	August	29.4	0	0	0	0	0	1	0	0	-0.367495197	-1.400395595	0.284618468	1.12
GA152	1	Willford	July	30.6	0	0	0	0	1	0	0	0	-0.367495197	-1.400395595	0.284618468	1.28
GA158	1	Willford	June	28.9	0	0	0	1	0	0	0	0	-0.367495197	-1.400395595	0.284618468	1.053333333
GA159	1	Willford	August	29.4	1	0	1	0	0	1	0	0	-0.367495197	-1.400395595	0.284618468	1.12
GA168	1	Willford	July	30.6	1	1	0	0	0	0	0	0	-0.367495197	-1.400395595	0.284618468	1.28
GA177	1	Willford	June	28.9	1	0	1	0	0	1	0	0	-0.367495197	-1.400395595	0.284618468	1.053333333
GA190	1	Willford	August	29.4	1	1	0	0	0	0	0	0	-0.367495197	-1.400395595	0.284618468	1.12
GA199	1	Willford	July	30.6	1	0	1	0	0	0	0	0	-0.367495197	-1.400395595	0.284618468	1.28
GA208	1	Willford	June	28.9	1	0	1	0	0	0	0	0	-0.367495197	-1.400395595	0.284618468	1.053333333
GA218	1	Willford	May	23.3	1	0	1	0	0	0	0	0	-0.367495197	-1.400395595	0.284618468	0.306666667
GA221	1	Willford	May	23.3	0	0	0	0	0	0	1	1	-0.367495197	-1.400395595	0.284618468	0.306666667
GA229	1	Willford	May	23.3	1	1	0	0	0	0	0	0	-0.367495197	-1.400395595	0.284618468	0.306666667
GA230	1	Willford	May	23.3	1	0	1	0	0	1	0	0	-0.367495197	-1.400395595	0.284618468	0.306666667
GA231	1	Willford	May	23.3	1	0	1	0	0	1	0	0	-0.367495197	-1.400395595	0.284618468	0.306666667
GA232	1	Willford	May	23.3	1	0	1	0	0	1	0	0	-0.367495197	-1.400395595	0.284618468	0.306666667
GA238	1	Willford	May	23.3	1	0	1	0	0	1	0	0	-0.367495197	-1.400395595	0.284618468	0.306666667
GA239	1	Willford	May	23.3	1	0	1	0	0	0	0	0	-0.367495197	-1.400395595	0.284618468	0.306666667
GA243	1	Willford	May	23.3	0	0	0	0	1	0	0	0	-0.367495197	-1.400395595	0.284618468	0.306666667
GA244	1	Willford	May	23.3	1	0	1	0	0	0	0	0	-0.367495197	-1.400395595	0.284618468	0.306666667
GA247	1	Willford	May	23.3	0	0	0	0	1	0	0	0	-0.367495197	-1.400395595	0.284618468	0.306666667
GA248	1	Willford	June	28.9	1	0	1	0	0	0	0	0	-0.367495197	-1.400395595	0.284618468	1.053333333
GA249	1	Willford	June	28.9	1	0	1	0	0	0	0	0	-0.367495197	-1.400395595	0.284618468	1.053333333
GA250	1	Willford	July	30.6	1	0	1	0	0	0	0	0	-0.367495197	-1.400395595	0.284618468	1.28
GA254	1	Willford	May	23.3	1	0	1	0	0	0	0	0	-0.367495197	-1.400395595	0.284618468	0.306666667
GA258	1	Willford	June	28.9	1	1	0	0	0	1	0	0	-0.367495197	-1.400395595	0.284618468	1.053333333
GA260	1	Willford	June	28.9	1	0	1	0	0	0	0	0	-0.367495197	-1.400395595	0.284618468	1.053333333
GA263	1	Willford	June	28.9	1	1	0	0	0	0	0	0	-0.367495197	-1.400395595	0.284618468	1.053333333
GA278	1	Willford	August	29.4	1	0	1	1	0	0	0	0	-0.367495197	-1.400395595	0.284618468	1.12
GA294	1	Willford	April	20	1	1	0	0	0	0	0	0	-0.367495197	-1.400395595	0.284618468	-0.133333333
GA296	1	Willford	April	20	1	1	0	0	0	0	0	0	-0.367495197	-1.400395595	0.284618468	-0.133333333
GA312	1	Willford	April	20	0	0	0	1	0	0	0	1	-0.367495197	-1.400395595	0.284618468	-0.133333333
GA346	1	Willford	May	23.3	0	0	0	0	0	0	1	1	-0.367495197	-1.400395595	0.284618468	0.306666667
GA368	1	Willford	April	20	1	1	0	1	0	1	0	1	-0.367495197	-1.400395595	0.284618468	-0.133333333
GA390	1	Willford	January	7.8	0	0	0	0	1	0	0	0	-0.367495197	-1.400395595	0.284618468	-1.76
GA413	1	Willford	June	28.9	1	0	1	0	0	0	0	0	-0.367495197	-1.400395595	0.284618468	1.053333333
SC109	1	Zion Chapel	August	29.4	0	0	0	1	0	0	0	0	4.065497736	-1.393091741	-0.055257745	1.12
SC110	1	Zion Chapel	September	26.7	0	0	0	1	0	0	0	0	4.065497736	-1.393091741	-0.055257745	0.76
SC167	1	Zion Chapel	July	30.6	0	0	0	0	0	1	0	0	4.065497736	-1.393091741	-0.055257745	1.28
SC168	1	Zion Chapel	July	30.6	0	0	0	0	0	0	0	1	4.065497736	-1.393091741	-0.055257745	1.28
SC179	1	Zion Chapel	July	30.6	0	0	0	0	1	0	0	0	4.065497736	-1.393091741	-0.055257745	1.28
SC180	1	Zion Chapel	August	29.4	1	0	1	0	0	0	0	0	4.065497736	-1.393091741	-0.055257745	1.12
SC204	1	Zion Chapel	August	29.4	0	0	0	0	1	1	0	1	4.065497736	-1.393091741	-0.055257745	1.12
SC211	1	Zion Chapel	June	28.9	0	0	0	0	1	0	0	0	4.065497736	-1.393091741	-0.055257745	1.053333333
SC212	1	Zion Chapel	June	28.9	0	0	0	0	0	0	0	1	4.065497736	-1.393091741	-0.055257745	1.053333333
SC226	1	Zion Chapel	May	23.3	1	0	1	0	0	0	0	0	4.065497736	-1.393091741	-0.055257745	0.306666667
SC228	1	Zion Chapel	May	23.3	0	0	0	0	0	1	0	1	4.065497736	-1.393091741	-0.055257745	0.306666667
SC230	1	Zion Chapel	June	28.9	0	0	0	0	0	1	0	0	4.065497736	-1.393091741	-0.055257745	1.053333333
SC232	1	Zion Chapel	June	28.9	0	0	0	0	0	0	0	1	4.065497736	-1.393091741	-0.055257745	1.053333333
SC233	1	Zion Chapel	June	28.9	0	0	0	0	0	1	0	0	4.065497736	-1.393091741	-0.055257745	1.053333333
SC257	1	Zion Chapel	July	30.6	0	0	0	0	0	1	0	0	4.065497736	-1.393091741	-0.055257745	1.28
SC266	1	Zion Chapel	March	17.8	0	0	0	0	1	0	0	0	4.065497736	-1.393091741	-0.055257745	-0.426666667
SC267	1	Zion Chapel	March	17.8	0	0	0	0	0	0	0	1	4.065497736	-1.393091741	-0.055257745	-0.426666667
SC271	1	Zion Chapel	February	11.7	0	0	0	1	0	0	0	0	4.065497736	-1.393091741	-0.055257745	-1.24
SC273	1	Zion Chapel	February	11.7	0	0	0	0	1	0	0	0	4.065497736	-1.393091741	-0.055257745	-1.24
SC274	1	Zion Chapel	March	17.8	0	0	0	0	0	0	0	1	4.065497736	-1.393091741	-0.055257745	-0.426666667
SC285	1	Zion Chapel	March	17.8	0	0	0	0	0	0	0	1	4.065497736	-1.393091741	-0.055257745	-0.426666667
SC286	1	Zion Chapel	March	17.8	0	0	0	0	1	0	0	0	4.065497736	-1.393091741	-0.055257745	-0.426666667
SC294	1	Zion Chapel	March	17.8	1	1	0	0	0	0	0	0	4.065497736	-1.393091741	-0.055257745	-0.426666667
SC313	1	Zion Chapel	May	23.3	0	0	0	0	1	0	0	0	4.065497736	-1.393091741	-0.055257745	0.306666667
SC314	1	Zion Chapel	May	23.3	0	0	0	0	0	0	0	1	4.065497736	-1.393091741	-0.055257745	0.306666667
SC318	1	Zion Chapel	June	28.9	0	0	0	1	1	0	0	1	4.065497736	-1.393091741	-0.055257745	1.053333333
SC338	1	Zion Chapel	February	11.7	1	1	0	0	0	0	0	0	4.065497736	-1.393091741	-0.055257745	-1.24
SC339	1	Zion Chapel	February	11.7	0	0	0	0	1	0	0	0	4.065497736	-1.393091741	-0.055257745	-1.24
SC342	1	Zion Chapel	March	17.8	0	0	0	0	1	0	0	0	4.065497736	-1.393091741	-0.055257745	-0.426666667
SC351	1	Zion Chapel	February	11.7	0	0	0	1	1	0	0	0	4.065497736	-1.393091741	-0.055257745	-1.24
SC352	1	Zion Chapel	February	11.7	0	0	0	0	1	0	0	0	4.065497736	-1.393091741	-0.055257745	-1.24
SC353	1	Zion Chapel	February	11.7	0	0	0	0	1	0	0	0	4.065497736	-1.393091741	-0.055257745	-1.24
SC371	1	Zion Chapel	February	11.7	0	0	0	1	0	0	0	0	4.065497736	-1.393091741	-0.055257745	-1.24
SC374	1	Zion Chapel	February	11.7	0	0	0	0	1	0	0	0	4.065497736	-1.393091741	-0.055257745	-1.24
SC375	1	Zion Chapel	February	11.7	1	1	0	1	0	0	0	0	4.065497736	-1.393091741	-0.055257745	-1.24
SC376	1	Zion Chapel	February	11.7	1	1	0	0	0	0	0	0	4.065497736	-1.393091741	-0.055257745	-1.24
